# Supplementary material for: Measuring Circularity in Food Supply Chain Using Life Cycle Assessment; Refining Oil from Olive Kernel
Source: Foods. 2021 Mar 11;10(3):590. doi: 10.3390/foods10030590 (PMC7998740; doi:10.3390/foods10030590)
Supplement: Supplementary file 1 [file foods-10-00590-s001.zip]

Archive with 1 entries (1 files):
- foods-1143329-supplementary.xlsx
