# Supplementary material for: Measuring Circularity in Food Supply Chain Using Life Cycle Assessment; Refining Oil from Olive Kernel
Source: Foods. 2021 Mar 11;10(3):590. doi: 10.3390/foods10030590 (PMC7998740; doi:10.3390/foods10030590)
Supplement: Supplementary file 1 [file foods-10-00590-s001.zip › foods-1143329-supplementary.xlsx]

## Sheet: Diesel fuel
Emissions to air	Amount (g/MJ) natural gas		M3	Energy coefficient(MJ/m3)	Energy (MJ)		Amount (g) natural gas
Carbon dioxide (CO2)	38.7		0.52	49.5	25.74		996.138
Sulfur dioxide (SO2)	0.000193		0.52	49.5	25.74		0.00496782
Methane (CH4)	0.00074		0.52	49.5	25.74		0.0190476
Lead	1.61e-07		0.52	49.5	25.74		4.14414e-06
Dinitrogen monoxide (N2O)	0.000711		0.52	49.5	25.74		0.0183011
Nickel (Ni)	6.78e-07		0.52	49.5	25.74		1.74517e-05
Zinc (Zn)	9.37e-06		0.52	49.5	25.74		0.000241184
Benzo(a)pyrene	3.87e-09		0.52	49.5	25.74		9.96138e-08
Selenium (Se)	7.75e-09		0.52	49.5	25.74		1.99485e-07
Organic compound	0.0035		0.52	49.5	25.74		0.09009
Volatile organic compound (VOC)	0.0017		0.52	49.5	25.74		0.043758
Particulates (< 2.5 μm)	0.00245		0.52	49.5	25.74		0.063063
							0.0183011
							0.0190476

## Sheet: Sheet1
No	Substance	Compartment	Unit	Total	On-site (natural gas)	Natural gas, background	Transport	Electricity
1	1-Butanol	Air	ng	4.43501	0	2.27609	1.89533	0.263592
2	1-Butanol	Water	µg	1.00831	0	0.230295	0.756876	0.0211436
3	1-Pentanol	Air	pg	257.9	0	89.6985	147.658	20.5442
4	1-Pentanol	Water	pg	618.966	0	215.278	354.381	49.3064
5	1-Pentene	Air	pg	783.534	0	329.183	426.157	28.1945
6	1-Pentene	Water	pg	467.742	0	162.682	267.8	37.26
7	1-Propanol	Air	µg	32.9747	0	3.25962	27.9169	1.79813
8	1-Propanol	Water	pg	891.888	0	238.188	616.048	37.6521
9	1,3-Dioxolan-2-one	Water	µg	1.65999	0	0.282362	1.31266	0.0649675
10	1,4-Butanediol	Air	ng	4.52798	0	1.36565	3.05368	0.108657
11	1,4-Butanediol	Water	ng	9.8254	0	3.03539	6.58682	0.203189
12	2-Aminopropanol	Air	pg	201.734	0	68.6719	122.241	10.8214
13	2-Aminopropanol	Water	pg	486.641	0	165.376	295.114	26.1513
14	2-Butene, 2-methyl-	Air	pg	2.63948	0	0.781328	1.67765	0.180499
15	2-Butene, 2-methyl-	Water	pg	6.33485	0	1.87522	4.02643	0.433205
16	2-Chlorobenzaldehyde	Water	pg	502.033	0	245.774	243.283	12.9767
17	2-Methyl-1-propanol	Air	pg	524.654	0	189.608	303.045	32.0007
18	2-Methyl-1-propanol	Water	ng	1.25915	0	0.455053	0.727298	0.0768004
19	2-Methyl-4-chlorophenoxyacetic acid	Air	pg	30.5393	0	19.0745	8.3224	3.14235
20	2-Methyl-4-chlorophenoxyacetic acid	Water	pg	70.9265	0	44.242	19.3944	7.29011
21	2-Methyl-4-chlorophenoxyacetic acid	Soil	ng	34.2837	0	17.9524	12.6629	3.66842
22	2-Nitrobenzoic acid	Air	pg	220.296	0	84.7682	125.845	9.68339
23	2-Propanol	Air	µg	49.8903	0	16.4206	32.2102	1.25947
24	2-Propanol	Water	ng	480.199	0	275.354	183.865	20.98
25	2,4-D	Air	ng	34.7749	0	2.31913	32.2595	0.196223
26	2,4-D	Soil	µg	2.46151	0	0.286274	2.14997	0.0252672
27	2,4-D amines	Water	pg	25.7329	0	0	25.7329	0
28	2,4-D amines	Soil	pg	822.331	0	0	822.331	0
29	2,4-D ester	Air	pg	178.983	0	112.358	48.1313	18.4935
30	2,4-D ester	Water	pg	21.0516	0	13.2145	5.66198	2.1751
31	2,4-D ester	Soil	pg	822.225	0	516.133	221.137	84.9546
32	2,4-D, dimethylamine salt	Air	pg	15.3309	0	9.62398	4.12289	1.58406
33	2,4-D, dimethylamine salt	Water	pg	69.9555	0	60.0685	0	9.88696
34	2,4-D, dimethylamine salt	Soil	ng	2.23552	0	1.91957	0	0.315951
35	2,4-di-tert-butylphenol	Water	ng	1.98426	0	0.842249	1.09754	0.0444704
36	4-Methyl-2-pentanol	Water	pg	29.0291	0	26.2069	0.00205894	2.82014
37	4-Methyl-2-pentanone	Air	pg	841.501	0	746.08	14.7599	80.6614
38	4-Methyl-2-pentanone	Water	µg	2.07305	0	1.98725	0.0046075	0.0811885
39	Abamectin	Soil	pg	558.626	0	359.727	146.271	52.6277
40	Acenaphthene	Air	ng	41.4798	0	19.5662	18.4513	3.46225
41	Acenaphthene	Water	ng	49.263	0	15.7894	29.9654	3.50819
42	Acenaphthylene	Air	pg	352.924	0	138.467	194.363	20.0945
43	Acenaphthylene	Water	ng	1.18832	0	0.0898453	1.01266	0.0858191
44	Acephate	Air	ng	3.69636	0	0.24651	3.42899	0.0208573
45	Acephate	Soil	ng	101.104	0	62.6619	31.6445	6.79748
46	Acetaldehyde	Air	µg	268.875	0	22.2396	203.781	42.8544
47	Acetaldehyde	Water	µg	3.79701	0	0.852051	2.86436	0.0806
48	Acetamide	Air	pg	909.917	0	60.6823	844.1	5.13436
49	Acetamide	Soil	ng	4.82186	0	0.202075	4.57767	0.0421147
50	Acetamiprid	Soil	ng	13.0301	0	4.86461	7.26168	0.903836
51	Acetic acid	Air	µg	377.983	0	37.5342	75.4176	265.031
52	Acetic acid	Water	µg	7.28121	0	1.08594	6.09558	0.0996936
53	Acetochlor	Soil	ng	105.679	0	43.4574	53.1967	9.02462
54	Acetone	Air	µg	135.695	0	24.065	69.5231	42.1069
55	Acetone	Water	µg	5.82729	0	5.51917	0.0505953	0.257529
56	Acetonitrile	Air	ng	977.006	0	143.237	821.125	12.6438
57	Acetonitrile	Water	pg	221.966	0	53.1044	162.673	6.18798
58	Acetyl chloride	Water	pg	486.237	0	169.115	278.389	38.7332
59	Acidity, unspecified	Water	µg	110.999	0	101.282	5.56021	4.15651
60	Acifluorfen	Air	pg	507.415	0	33.8395	470.712	2.86318
61	Acifluorfen	Soil	pg	21.7505	0	1.45054	20.1772	0.122731
62	Aclonifen	Soil	ng	1.10413	0	0.122499	0.964974	0.0166551
63	Acrinathrin	Soil	pg	15.8504	0	3.68681	11.0949	1.06869
64	Acrolein	Air	µg	72.7268	0	4.04536	68.524	0.157398
65	Acrolein	Water	pg	748.898	0	707.92	0	40.9778
66	Acrylate	Water	ng	434.31	0	7.03243	426.535	0.74321
67	Acrylic acid	Air	ng	183.505	0	2.97134	180.219	0.314021
68	Acrylonitrile	Air	ng	11.4355	0	5.05086	6.09227	0.292368
69	Acrylonitrile	Water	pg	274.404	0	121.199	146.189	7.01558
70	Actinides, radioactive, unspecified	Air	mBq	2.8361	0	1.13359	1.57967	0.12284
71	Actinides, radioactive, unspecified	Water	µBq	151.045	0	51.1219	64.0814	35.8412
72	Aerosols, radioactive, unspecified	Air	µBq	18.1162	0	5.67261	11.8313	0.612305
73	Alachlor	Air	ng	3.59087	0	0.239475	3.33113	0.0202621
74	Alachlor	Soil	ng	15.6158	0	2.27311	12.7935	0.549248
75	Aldehydes, unspecified	Air	µg	20.5456	0	18.6036	1.81861	0.123393
76	Aldicarb	Soil	ng	92.4343	0	3.08809	88.8404	0.505794
77	Aldrin	Soil	µg	1.52796	0	1.21472	0.204604	0.108637
78	Allyl chloride	Water	ng	2.24819	0	0.530446	1.65055	0.0671959
79	Alpha-cypermethrin	Soil	ng	1.32902	0	0.994479	0.123509	0.211036
80	Aluminium	Raw	mg	150.283	0	8.1227	137.714	4.44649
81	Aluminium	Air	mg	4.44555	0	1.23402	2.99158	0.219955
82	Aluminium	Water	mg	166.952	0	82.8557	66.1866	17.9093
83	Aluminium	Soil	mg	4.60088	0	3.00898	1.34783	0.244068
84	Aluminium hydroxide	Water	ng	2.31088	0	1.14696	1.08335	0.0805734
85	Ametryn	Soil	ng	7.24856	0	3.35484	2.53709	1.35663
86	Amidosulfuron	Soil	pg	5.47481	0	2.56269	2.32818	0.583946
87	Amine oxide	Air	ng	1.95436	0	0.840795	1.06489	0.0486692
88	Ammonia	Air	mg	4.59787	0	1.07312	3.35973	0.16502
89	Ammonia	Soil	ng	2.00676	0	1.68118	0	0.32558
90	Ammonium carbonate	Air	ng	40.7503	0	25.7178	10.4747	4.55783
91	Ammonium sulfate	Water	pg	59.9116	0	55.6117	0	4.29994
92	Ammonium, ion	Water	mg	7.37136	0	6.45648	0.639244	0.275639
93	Anhydrite	Raw	µg	3.74336	0	0.679853	3.00664	0.0568602
94	Aniline	Air	ng	1.70228	0	0.668004	0.896145	0.13813
95	Aniline	Water	ng	25.0721	0	19.1782	2.57898	3.31494
96	Anthracene	Air	pg	0.0135523	0	0.0101946	0.00173404	0.00162362
97	Anthracene	Water	ng	6.7386	0	3.19601	3.06697	0.475625
98	Anthranilic acid	Air	pg	169.734	0	65.6192	96.7096	7.40496
99	Anthraquinone	Soil	ng	1.50786	0	0.574272	0.827804	0.105784
100	Antimony	Raw	ng	15.6948	0	11.8591	0	3.83564
101	Antimony	Air	mg	2.01258	0	0.0128105	1.99813	0.00164114
102	Antimony	Water	µg	104.77	0	23.6554	78.1945	2.91994
103	Antimony	Soil	ng	731.698	0	485.6	229.218	16.8804
104	Antimony-122	Water	µBq	5.24258	0	1.39553	1.55262	2.29443
105	Antimony-124	Air	nBq	5.47872	0	2.12334	2.07447	1.28091
106	Antimony-124	Water	mBq	7.84534	0	3.40358	4.06673	0.37502
107	Antimony-125	Air	nBq	135.704	0	36.1233	40.1894	59.3911
108	Antimony-125	Water	µBq	254.822	0	68.7296	79.8468	106.246
109	AOX, Adsorbable Organic Halogen as Cl	Water	µg	25.0801	0	6.97908	16.1506	1.95045
110	Argon	Raw	mg	8.3467	0	0	8.3467	0
111	Argon-40	Raw	mg	6.83089	0	6.4517	0	0.37919
112	Argon-40	Air	mg	2.22814	0	1.07137	1.09909	0.0576821
113	Argon-41	Air	mBq	9.38168	0	2.96341	6.24077	0.177501
114	Arsenic	Air	µg	28.8142	0	5.4971	20.0787	3.23846
115	Arsenic	Water	µg	430.721	0	167.907	245.73	17.0846
116	Arsenic	Soil	µg	2.22559	0	1.13787	0.992447	0.0952767
117	Arsine	Air	pg	2.13916	0	0.034635	2.10086	0.00366052
118	Asulam	Soil	pg	380.934	0	85.1455	265.69	30.0986
119	Atrazine	Air	ng	2.95188	0	0.247558	2.67765	0.0266655
120	Atrazine	Water	pg	629.688	0	328.008	241.661	60.0195
121	Atrazine	Soil	µg	1.44248	0	1.0675	0.267623	0.107357
122	Azadirachtin	Soil	ng	35.884	0	29.0734	0	6.81055
123	Azinphos-methyl	Soil	pg	189.359	0	98.2577	70.9779	20.1238
124	Azoxystrobin	Air	ng	1.67918	0	0.111985	1.55772	0.00947509
125	Azoxystrobin	Soil	ng	123.106	0	36.6474	76.2338	10.2247
126	Barite	Raw	mg	200.123	0	0	200.123	0
127	Barite	Water	mg	102.306	0	97.0772	4.04083	1.18766
128	Barium	Raw	mg	475.171	0	441.504	0	33.6676
129	Barium	Air	µg	795.18	0	8.76421	785.044	1.3714
130	Barium	Water	mg	78.6225	0	70.0245	2.78014	5.81786
131	Barium	Soil	mg	1.97218	0	1.22936	0.639754	0.103059
132	Barium-140	Air	µBq	2.34755	0	1.1975	1.08439	0.0656599
133	Barium-140	Water	µBq	6.10389	0	3.11479	2.82033	0.168763
134	Barium sulfide	Water	ng	2.45634	0	1.30417	1.0576	0.0945643
135	Basalt	Raw	mg	21.4073	0	1.95411	15.4388	4.01441
136	Benfluralin	Soil	ng	23.4733	0	4.60462	17.1934	1.67526
137	Benomyl	Soil	pg	827.556	0	437.515	375.951	14.0899
138	Bensulfuron methyl ester	Soil	pg	8.23788	0	0.418269	7.69265	0.126958
139	Bentazone	Air	ng	1.5804	0	0.107003	1.46361	0.00978005
140	Bentazone	Water	pg	198.549	0	24.5396	166.823	7.18651
141	Bentazone	Soil	ng	6.36079	0	0.798128	5.34054	0.222116
142	Benzal chloride	Air	pg	578.542	0	439.079	132.231	7.233
143	Benzal chloride	Water	pg	642.929	0	311.285	315.208	16.4357
144	Benzaldehyde	Air	µg	54.1598	0	1.12657	52.9248	0.108415
145	Benzaldehyde	Water	pg	210.752	0	102.039	103.325	5.38763
146	Benzene	Air	mg	16.6956	0	15.2546	1.36459	0.0764017
147	Benzene	Water	mg	1.11398	0	0.826999	0.238927	0.048058
148	Benzene, 1-methyl-2-nitro-	Air	pg	190.23	0	73.1989	108.669	8.36179
149	Benzene, 1,2-dichloro-	Air	ng	1.5476	0	0.465404	1.0088	0.0733983
150	Benzene, 1,2-dichloro-	Water	µg	19.0434	0	6.81578	11.7999	0.427727
151	Benzene, chloro-	Water	µg	28.1252	0	10.2299	17.2584	0.636929
152	Benzene, ethyl-	Air	µg	722.276	0	652.396	68.5205	1.35954
153	Benzene, ethyl-	Water	µg	114.412	0	47.5488	60.1354	6.7273
154	Benzene, hexachloro-	Air	ng	38.3019	0	9.8159	27.9567	0.52936
155	Benzene, hexachloro-	Water	pg	0.208394	0	0.192501	0	0.0158927
156	Benzene, pentachloro-	Air	pg	130.695	0	67.7656	54.4951	8.43405
157	Benzene, pentachloro-	Water	pg	0.341957	0	0.315878	0	0.0260786
158	Benzene, pentachloronitro-	Soil	ng	1.95188	0	1.01282	0.731626	0.207433
159	Benzo(a)anthracene	Air	pg	6.78752	0	2.65268	3.75019	0.384654
160	Benzo(a)anthracene	Water	pg	25.4287	0	12.0604	11.5735	1.79481
161	Benzo(a)pyrene	Air	µg	10.7084	0.0996	3.7512	6.64503	0.212551
162	Benzo(a)pyrene	Water	pg	3.08959	0	1.46534	1.40618	0.21807
163	Benzo(b)fluoranthene	Air	pg	8.01686	0	3.12914	4.43409	0.453626
164	Benzo(b)fluoranthene	Water	pg	3.0133	0	1.42916	1.37146	0.212685
165	Benzo(g,h,i)perylene	Air	pg	0.49874	0	0.196507	0.273692	0.0285414
166	Benzo(g,h,i)perylene	Water	pg	0.424023	0	0.201108	0.192987	0.0299285
167	Benzo(k)fluoranthene	Air	pg	5.79746	0	2.26282	3.20661	0.328035
168	Benzo(k)fluoranthene	Water	pg	1.41765	0	0.672368	0.64522	0.100061
169	Beryllium	Air	ng	174.729	0	53.2931	102.308	19.1283
170	Beryllium	Water	µg	87.6406	0	41.9151	40.1283	5.59716
171	Beryllium	Soil	ng	20.7419	0	19.1744	0	1.56748
172	Bicarbonate, ion	Water	ng	18.9553	0	9.18728	9.28294	0.485084
173	Bifenox	Soil	pg	441.557	0	171.279	238.658	31.6191
174	Bifenthrin	Soil	pg	919.963	0	655.814	193.834	70.315
175	Bisphenol A	Water	pg	587.554	0	0	587.554	0
176	Bitertanol	Soil	pg	150.294	0	56.5347	83.3611	10.3985
177	BOD5, Biological Oxygen Demand	Water	mg	723.056	0	164.593	512.039	46.424
178	Borate	Water	ng	252.496	0	84.9758	158.769	8.75093
179	Borax	Raw	µg	41.8985	0	19.9657	18.7721	3.1607
180	Boric acid	Air	pg	0.180397	0	0.0750084	0.098594	0.00679511
181	Boron	Air	µg	167.355	0	57.7085	98.671	10.9754
182	Boron	Water	mg	5.99832	0	1.73447	4.15553	0.108311
183	Boron	Soil	µg	40.7502	0	25.4161	13.2089	2.12519
184	Boron trifluoride	Air	ng	1.22244	0	0.509204	0.667357	0.0458817
185	Boscalid	Soil	ng	7.16091	0	1.42042	5.23148	0.509014
186	Bromacil	Soil	ng	6.92763	0	1.35902	5.07418	0.494438
187	Bromate	Water	µg	16.1732	0	4.03154	11.7117	0.429903
188	Bromide	Water	µg	4.39784	0	1.85567	2.27585	0.266317
189	Bromine	Raw	µg	6.01403	0	2.79906	2.85493	0.360038
190	Bromine	Air	µg	49.4801	0	16.114	30.928	2.43804
191	Bromine	Water	mg	107.815	0	101.468	2.07652	4.27056
192	Bromine	Soil	µg	2.74841	0	0.446364	2.29004	0.0120037
193	Bromopropane	Air	ng	2.86123	0	1.38531	1.40277	0.073144
194	Bromopropane	Water	pg	101.19	0	48.9928	49.6103	2.5868
195	Bromoxynil	Air	pg	17.0288	0	10.5949	4.68727	1.74665
196	Bromoxynil	Water	pg	106.772	0	67.0005	28.7429	11.0286
197	Bromoxynil	Soil	ng	10.1188	0	6.672	2.16709	1.27967
198	Bromuconazole	Soil	pg	6.07474	0	2.65497	2.9232	0.496575
199	Buprofezin	Soil	pg	569.726	0	373.956	123.048	72.7213
200	Butadiene	Air	pg	280.119	0	98.4228	165.404	16.2917
201	Butane	Air	mg	5.97442	0	2.21701	2.96509	0.792317
202	Butene	Air	µg	66.3829	0	0.144832	66.224	0.0140908
203	Butene	Water	ng	997.034	0	27.6746	965.394	3.96532
204	Butyl acetate	Water	µg	1.29654	0	0.292041	0.977848	0.0266527
205	Butyric acid, 4-(2,4-dichlorophenoxy)-	Air	pg	47.2926	0	11.4672	32.3891	3.43633
206	Butyric acid, 4-(2,4-dichlorophenoxy)-	Water	pg	20.3578	0	5.06072	13.8213	1.47581
207	Butyric acid, 4-(2,4-dichlorophenoxy)-	Soil	pg	757.844	0	187.706	515.181	54.9575
208	Butyrolactone	Air	ng	1.79502	0	0	1.79502	0
209	Butyrolactone	Water	ng	5.43573	0	0.819152	4.56733	0.0492483
210	Cadmium	Raw	mg	1.81599	0	0.000216972	1.81573	4.20192e-05
211	Cadmium	Air	µg	11.3196	0	1.64385	8.27388	1.40183
212	Cadmium	Water	µg	150.342	0	39.7539	104.788	5.79974
213	Cadmium	Soil	µg	1.29405	0	0.616508	0.660316	0.0172224
214	Calcite	Raw	g	4.70516	0	1.48063	2.84393	0.380602
215	Calcium	Raw	µg	273.687	0	229.284	0	44.4035
216	Calcium	Air	µg	427.225	0	61.0379	343.204	22.9837
217	Calcium	Water	g	2.37124	0	1.73793	0.525894	0.107416
218	Calcium	Soil	mg	16.9445	0	10.4065	5.67252	0.865515
219	Captan	Soil	ng	952.721	0	463.909	347.826	140.985
220	Carbamic acid, [(dibutylamino)thio]methyl-, 2,3-	Soil	pg	2.04952	0	1.57229	0	0.477237
221	Carbaryl	Air	pg	429.116	0	30.9931	395.232	2.89033
222	Carbaryl	Water	pg	0.0738567	0	0.0384719	0.0283451	0.00703971
223	Carbaryl	Soil	ng	7.51273	0	5.48614	0.0469865	1.9796
224	Carbendazim	Soil	ng	67.4418	0	52.79	8.18348	6.46834
225	Carbetamide	Soil	ng	37.7711	0	9.09698	25.4235	3.25066
226	Carbofuran	Soil	ng	457.565	0	242.789	206.25	8.52558
227	Carbon	Air	ng	50.6492	0	24.5455	24.9145	1.18919
228	Carbon	Water	ng	173.325	0	83.9966	85.2591	4.06956
229	Carbon	Soil	mg	15.7278	0	10.8545	4.13095	0.742396
230	Carbon-14	Air	Bq	1.44783	0	0.250797	1.06428	0.132752
231	Carbon-14	Water	µBq	847.254	0	372.267	444.88	30.1074
232	Carbon dioxide	Air	g	996.14	996.14	0	0	0
233	Carbon dioxide, biogenic	Air	g	1.88232	0	0.610802	1.20209	0.0694284
234	Carbon dioxide, fossil	Air	g	329.987	0	98.9591	170.279	60.7481
235	Carbon dioxide, in air	Raw	g	1.8753	0	0.499419	1.32478	0.0511007
236	Carbon dioxide, land transformation	Air	mg	139.677	0	39.4331	87.9832	12.2607
237	Carbon dioxide, to soil or biomass stock	Soil	mg	4.96197	0	4.31485	0.253408	0.393713
238	Carbon disulfide	Air	µg	543.837	0	135.957	371.953	35.9266
239	Carbon disulfide	Water	ng	12.4016	0	1.1948	10.9996	0.207213
240	Carbon monoxide, biogenic	Air	mg	5.0225	0	2.1436	2.65765	0.22125
241	Carbon monoxide, fossil	Air	mg	638.512	0	239.954	372.994	25.5645
242	Carbon monoxide, land transformation	Air	µg	564.492	0	82.7591	474.428	7.30531
243	Carbon, organic, in soil or biomass stock	Raw	mg	13.5646	0	1.6887	11.7249	0.151028
244	Carbonate	Water	µg	89.2012	0	9.77789	77.1739	2.24943
245	Carbonyl sulfide	Air	µg	28.8084	0	6.64016	21.5977	0.570525
246	Carboxylic acids, unspecified	Water	mg	12.4481	0	0.945316	10.6219	0.880856
247	Carfentrazone-ethyl	Air	pg	46.5794	0	3.10638	43.2102	0.262832
248	Carfentrazone-ethyl	Soil	pg	327.503	0	285.272	10.3692	31.8622
249	Carnallite	Raw	µg	72.5971	0	37.8424	32.0481	2.70662
250	Cerium	Raw	µg	4.25264	0	1.61066	1.80985	0.832123
251	Cerium-141	Air	nBq	568.771	0	290.242	262.803	15.7257
252	Cerium-141	Water	µBq	3.18983	0	1.37861	1.30455	0.506676
253	Cerium-144	Water	µBq	2.79527	0	0.744078	0.827834	1.22336
254	Cesium	Water	µg	2.83027	0	0.124467	2.50104	0.204766
255	Cesium-134	Air	nBq	27.2405	0	13.9007	12.5866	0.753159
256	Cesium-134	Water	µBq	83.2984	0	31.907	39.7418	11.6496
257	Cesium-136	Water	µBq	1.62961	0	0.433788	0.482617	0.713202
258	Cesium-137	Air	nBq	513.883	0	251.927	230.438	31.518
259	Cesium-137	Water	mBq	18.5137	0	6.32487	7.81033	4.37851
260	Chloramine	Air	ng	1.69641	0	0.61436	0.979316	0.102734
261	Chloramine	Water	ng	15.1613	0	5.48755	8.75532	0.918439
262	Chlorate	Water	µg	133.232	0	35.9469	93.5082	3.77641
263	Chlorfenvinphos	Soil	ng	1.46082	0	0.286474	1.07013	0.104225
264	Chloridazon	Soil	pg	542.139	0	236.942	260.88	44.3167
265	Chloride	Water	g	19.606	0	17.2984	1.49009	0.817443
266	Chloride	Soil	mg	16.9757	0	8.73071	7.51838	0.726632
267	Chlorides, unspecified	Water	mg	1.97706	0	0.455612	1.48245	0.0389948
268	Chlorimuron-ethyl	Air	pg	847.485	0	56.5187	786.185	4.78208
269	Chlorimuron-ethyl	Soil	ng	1.99434	0	1.07827	0.810521	0.105545
270	Chlorinated solvents, unspecified	Air	ng	32.4825	0	11.0012	19.901	1.58031
271	Chlorinated solvents, unspecified	Water	µg	6.65626	0	0.71337	5.81697	0.125916
272	Chlorine	Air	µg	179.839	0	38.5354	138.89	2.41343
273	Chlorine	Water	µg	60.4695	0	0.663189	59.7001	0.106146
274	Chlorine	Soil	µg	60.0056	0	0.366297	59.598	0.0412987
275	Chlormequat	Soil	ng	7.21715	0	2.8939	3.72671	0.596541
276	Chloroacetic acid	Air	ng	11.0115	0	4.00998	6.54461	0.456945
277	Chloroacetic acid	Water	ng	387.424	0	58.0849	319.353	9.986
278	Chloroacetyl chloride	Water	pg	649.025	0	220.559	393.589	34.8777
279	Chloroform	Air	ng	649.206	0	135.369	478.267	35.5702
280	Chloroform	Water	ng	26.1133	0	1.72707	24.213	0.173263
281	Chloropicrin	Soil	ng	169.071	0	39.3259	118.346	11.3994
282	Chlorosilane, trimethyl-	Air	ng	20.4048	0	1.41943	15.8087	3.17673
283	Chlorosulfonic acid	Air	pg	353.962	0	90.0933	253.782	10.087
284	Chlorosulfonic acid	Water	pg	807.161	0	193.109	591.55	22.502
285	Chlorothalonil	Soil	ng	696.407	0	43.3711	643.284	9.75214
286	Chlorpyrifos	Air	ng	16.9067	0	1.1275	15.6838	0.0953987
287	Chlorpyrifos	Soil	ng	832.702	0	693.335	76.3782	62.989
288	Chlorpyrifos methyl	Soil	ng	872.794	0	97.5728	758.639	16.5825
289	Chlorsulfuron	Soil	pg	8.37447	0	3.66007	4.02984	0.684565
290	Chlortoluron	Soil	ng	9.9961	0	1.46395	8.25719	0.27496
291	Choline chloride	Soil	ng	1.15452	0	0.504583	0.55556	0.0943752
292	Chromium	Raw	mg	43.7218	0	19.2321	22.9898	1.49977
293	Chromium	Air	µg	165.665	0	72.2582	85.4142	7.99297
294	Chromium	Water	µg	272.53	0	244.238	17.7012	10.591
295	Chromium	Soil	µg	28.4977	0	17.6377	9.56871	1.29135
296	Chromium-51	Air	nBq	36.4468	0	18.5987	16.8404	1.0077
297	Chromium-51	Water	µBq	482.874	0	234.915	216.618	31.3422
298	Chromium IV	Air	pg	0.0883569	0	0.0427066	0.043602	0.00204828
299	Chromium VI	Air	µg	4.23866	0	1.81302	2.21384	0.211806
300	Chromium VI	Water	mg	1.14296	0	0.397747	0.714638	0.0305717
301	Chromium VI	Soil	µg	5.97613	0	2.03342	3.80902	0.133691
302	Chrysene	Air	pg	0.810726	0	0.343273	0.416575	0.0508778
303	Chrysene	Water	pg	16.4015	0	7.77897	7.46488	1.15765
304	Chrysotile	Raw	µg	236.451	0	207.57	3.97071	24.9105
305	Cinidon-ethyl	Soil	pg	6.6362	0	3.10632	2.82206	0.70782
306	Cinnabar	Raw	ng	64.0402	0	0	64.0402	0
307	Clay, bentonite	Raw	mg	128.252	0	57.4495	66.9573	3.84553
308	Clay, unspecified	Raw	mg	894.677	0	262.58	605.339	26.7579
309	Clethodim	Air	ng	2.50729	0	0.167211	2.32593	0.0141478
310	Clethodim	Soil	ng	1.5941	0	0.322872	1.24072	0.030504
311	Clodinafop-propargyl	Soil	pg	179.31	0	100.84	59.6352	18.8343
312	Clomazone	Soil	pg	535.585	0	96.5592	420.09	18.9356
313	Clopyralid	Soil	pg	120.901	0	49.3622	62.4174	9.12092
314	Cloquintocet-mexyl	Soil	pg	29.9359	0	13.0835	14.4053	2.44708
315	Cloransulam-methyl	Air	pg	441.396	0	29.4366	409.468	2.49065
316	Cloransulam-methyl	Soil	pg	452.551	0	92.9003	351.033	8.61842
317	Clothianidin	Soil	ng	27.2215	0	24.9187	0	2.30279
318	Coal, brown	Raw	g	4.85164	0	2.11451	2.28485	0.452278
319	Coal, hard	Raw	g	15.0172	0	4.74849	9.74583	0.522927
320	Cobalt	Raw	µg	7.59048	0	4.10922	1.78006	1.7012
321	Cobalt	Air	µg	13.7927	0	2.10642	5.40662	6.2797
322	Cobalt	Water	µg	935.971	0	321.632	563.526	50.8121
323	Cobalt	Soil	µg	1.81494	0	0.265721	1.53747	0.0117446
324	Cobalt-57	Water	µBq	51.7299	0	13.7701	15.3201	22.6397
325	Cobalt-58	Air	nBq	120.584	0	38.3169	39.9378	42.3289
326	Cobalt-58	Water	mBq	6.7909	0	1.83536	2.05679	2.89874
327	Cobalt-60	Air	nBq	770.686	0	286.115	283.268	201.303
328	Cobalt-60	Water	mBq	3.50126	0	1.2099	1.25441	1.03695
329	Cobalt, Co 5.0E-2%, in mixed ore	Raw	ng	164.246	0	0	164.246	0
330	COD, Chemical Oxygen Demand	Water	mg	902.935	0	297.969	551.948	53.0172
331	Colemanite	Raw	µg	375.55	0	46.8133	321.305	7.43124
332	Copper	Raw	mg	14.7351	0	11.4749	0	3.2602
333	Copper	Air	mg	1.12119	0	0.024162	1.08276	0.0142661
334	Copper	Water	mg	7.78229	0	4.34458	2.37234	1.06537
335	Copper	Soil	µg	40.9899	0	15.4634	24.7814	0.745119
336	Copper, 0.52% in sulfide, Cu 0.27% and Mo 8.2E-3% in crude ore	Raw	mg	5.90958	0	0	5.90958	0
337	Copper, 0.59% in sulfide, Cu 0.22% and Mo 8.2E-3% in crude ore	Raw	mg	4.15529	0	0	4.15529	0
338	Copper, 0.97% in sulfide, Cu 0.36% and Mo 4.1E-2% in crude ore	Raw	mg	1.54623	0	0	1.54623	0
339	Copper, 0.99% in sulfide, Cu 0.36% and Mo 8.2E-3% in crude ore	Raw	mg	7.03439	0	0	7.03439	0
340	Copper, 1.13% in sulfide, Cu 0.76% and Ni 0.76% in crude ore	Raw	µg	293.714	0	0	293.714	0
341	Copper, 1.18% in sulfide, Cu 0.39% and Mo 8.2E-3% in crude ore	Raw	mg	5.5585	0	0	5.5585	0
342	Copper, 1.42% in sulfide, Cu 0.81% and Mo 8.2E-3% in crude ore	Raw	µg	639.333	0	0	639.333	0
343	Copper, 2.19% in sulfide, Cu 1.83% and Mo 8.2E-3% in crude ore	Raw	mg	1.97364	0	0	1.97364	0
344	Copper, Cu 0.2%, in mixed ore	Raw	µg	7.78804	0	0	7.78804	0
345	Copper, Cu 0.38%, Au 9.7E-4%, Ag 9.7E-4%, Zn 0.63%, Pb 0.014%, in ore	Raw	mg	8.45986	0	0	8.45986	0
346	Copper, Cu 3.2E+0%, Pt 2.5E-4%, Pd 7.3E-4%, Rh 2.0E-5%, Ni 2.3E+0% in ore	Raw	µg	299.898	0	0	299.898	0
347	Copper, Cu 5.2E-2%, Pt 4.8E-4%, Pd 2.0E-4%, Rh 2.4E-5%, Ni 3.7E-2% in ore	Raw	µg	10.0634	0	0	10.0634	0
348	Copper, Cu 6.8E-1%, in mixed ore	Raw	µg	2.2335	0	0	2.2335	0
349	Cu-HDO	Water	pg	1.60231	0	0.226695	0.990814	0.384806
350	Cumene	Air	µg	13.102	0	2.46113	10.334	0.306958
351	Cumene	Water	µg	46.734	0	8.77329	36.8664	1.09431
352	Cyanide	Air	µg	33.7828	0	8.507	24.2602	1.01556
353	Cyanide	Water	µg	46.4659	0	9.22752	35.5575	1.68097
354	Cyanoacetic acid	Air	pg	265.078	0	63.4187	194.269	7.38985
355	Cyclohexane	Air	ng	6.13409	0	2.83605	3.14984	0.148199
356	Cyclohexane	Water	ng	11.6923	0	5.16429	6.22909	0.298934
357	Cycloxydim	Soil	pg	943.735	0	184.857	691.642	67.236
358	Cyfluthrin	Air	pg	88.4801	0	5.90073	82.0801	0.499264
359	Cyfluthrin	Soil	pg	952.142	0	573.384	313.152	65.6057
360	Cyhalothrin, gamma-	Air	ng	1.0154	0	0.0677172	0.941957	0.00572959
361	Cyhalothrin, gamma-	Soil	pg	43.5296	0	2.90299	40.381	0.245623
362	Cymoxanil	Soil	ng	3.39975	0	0.616341	2.56638	0.217027
363	Cypermethrin	Air	pg	199.176	0	0	199.176	0
364	Cypermethrin	Soil	ng	371.948	0	148.276	214.741	8.93023
365	Cyproconazole	Soil	ng	180.304	0	40.6718	126.077	13.5552
366	Cyprodinil	Soil	ng	29.221	0	8.50152	18.3258	2.39363
367	Decanoic acid	Water	pg	933.52	0	453.981	409.126	70.4132
368	Deltamethrin	Soil	pg	56.2794	0	16.654	36.1163	3.509
369	Desmedipham	Soil	pg	170.789	0	44.976	118.959	6.85334
370	Diafenthiuron	Soil	pg	10.4805	0	9.44063	0	1.03992
371	Diatomite	Raw	ng	904.387	0	67.6885	806.735	29.9627
372	Diazinon	Soil	ng	14.1283	0	2.87965	10.2602	0.988442
373	Dibenz(a,h)anthracene	Air	pg	3.82451	0	1.51899	2.08291	0.222603
374	Dibenz(a,h)anthracene	Water	pg	0.29688	0	0.140805	0.13512	0.0209544
375	Dibutyltin	Water	pg	0.000100214	0	9.68697e-05	0	3.34436e-06
376	Dicamba	Air	pg	574.797	0	170.34	375.152	29.3049
377	Dicamba	Water	pg	66.7404	0	34.7649	25.6141	6.36139
378	Dicamba	Soil	ng	5.5284	0	2.09469	3.05431	0.3794
379	Dichlorodimethylsilane	Air	ng	9.67022	0	4.68684	4.73422	0.249162
380	Dichlorprop	Air	pg	21.9598	0	13.7854	5.90549	2.26899
381	Dichlorprop	Water	pg	22.9733	0	14.4209	6.17876	2.37366
382	Dichlorprop	Soil	pg	911.715	0	572.312	245.202	94.2013
383	Dichlorprop-P	Soil	ng	48.704	0	25.2596	18.2683	5.17603
384	Dichlorvos	Soil	ng	3.47206	0	2.54584	0	0.926224
385	Dichromate	Water	ng	280.895	0	150.687	124.573	5.63424
386	Diclofop	Soil	ng	2.36972	0	0.900734	1.3031	0.165881
387	Diclofop-methyl	Soil	ng	2.40894	0	0.916944	1.3231	0.168895
388	Dicrotophos	Soil	ng	4.78203	0	0	4.78203	0
389	Diethanolamine	Water	ng	2.13053	0	0.913356	1.05656	0.160614
390	Diethyl ether	Air	pg	6.09647	0	1.82995	4.03846	0.22806
391	Diethylamine	Air	pg	744.28	0	239.789	473.015	31.4763
392	Diethylamine	Water	ng	1.78629	0	0.5755	1.13525	0.075544
393	Diethylene glycol	Air	pg	20.4347	0	11.8419	7.32998	1.26288
394	Diethylene glycol	Water	ng	1.07524	0	0.520595	0.527156	0.0274871
395	Difenoconazole	Soil	ng	191.08	0	50.1772	125.434	15.4689
396	Diflubenzuron	Air	pg	46.5794	0	3.10638	43.2102	0.262832
397	Diflubenzuron	Soil	µg	1.23434	0	0.0486019	1.18108	0.00465573
398	Diflufenican	Soil	ng	12.9797	0	3.85583	8.08768	1.03615
399	Diflufenzopyr-sodium	Soil	pg	218.477	0	38.1887	172.293	7.99598
400	Diisobutyl ketone	Water	ng	1.88059	0	1.69788	0	0.182707
401	Dimethachlor	Soil	pg	768.31	0	174.309	569.2	24.8007
402	Dimethenamid	Air	pg	18.1942	0	9.47742	6.98261	1.7342
403	Dimethenamid	Water	pg	6.50177	0	3.38678	2.49528	0.619721
404	Dimethenamid	Soil	ng	10.6198	0	2.35249	7.77857	0.488783
405	Dimethoate	Soil	ng	62.0262	0	20.0233	37.8221	4.18092
406	Dimethomorph	Soil	ng	2.0955	0	0.348858	1.62127	0.125377
407	Dimethyl carbonate	Air	ng	161.309	0	27.4384	127.557	6.3132
408	Dimethyl hexanediol	Water	pg	800.721	0	262.014	524.873	13.8342
409	Dimethyl hexynediol	Water	ng	1.45002	0	0.573417	0.846328	0.0302762
410	Dimethyl malonate	Air	pg	332.409	0	79.5278	243.614	9.26695
411	Dimethylamine	Air	ng	15.2012	0	6.72009	8.08862	0.392496
412	Dimethylamine	Water	ng	6.46741	0	2.34383	3.89528	0.2283
413	Dimethyldichlorosilane	Air	ng	7.37442	0	3.57429	3.60997	0.190158
414	Dimethyldichlorosilane	Water	pg	271.737	0	131.708	133.022	7.00707
415	Dinitrogen monoxide	Air	mg	25.7375	18.3	2.04161	3.32644	2.06943
416	Dinitrogen tetroxide	Air	ng	6.00023	0	2.2524	3.57866	0.169175
417	Dioxin, 2,3,7,8 Tetrachlorodibenzo-p-	Air	pg	858.364	0	810.594	43.2274	4.54258
418	Dioxin, 2,3,7,8 Tetrachlorodibenzo-p-	Water	pg	7.44536e-05	0	6.87762e-05	0	5.67734e-06
419	Dioxin, 2,3,7,8 Tetrachlorodibenzo-p-	Soil	pg	1.64508	0	1.57015	0	0.074931
420	Diphenylether-compound	Water	pg	338.161	0	203.6	122.776	11.7853
421	Diphenyltin	Water	pg	0.00634689	0	0.00613508	0	0.000211809
422	Dipropylamine	Air	pg	360.961	0	114.415	232.56	13.9864
423	Dipropylamine	Water	pg	866.318	0	274.601	558.15	33.5677
424	Dipropylthiocarbamic acid S-ethyl ester	Soil	ng	7.7598	0	4.02652	2.90862	0.82466
425	Diquat	Soil	ng	9.07939	0	4.71522	3.4116	0.952571
426	Discarded fish, demersal	Water	ng	241.238	0	233.232	0	8.00559
427	Discarded fish, pelagic	Water	ng	65.1744	0	62.9014	0	2.27306
428	Dithianone	Soil	pg	54.7481	0	25.6269	23.2818	5.83946
429	Diuron	Soil	ng	100.845	0	28.1588	66.3843	6.30175
430	DOC, Dissolved Organic Carbon	Water	mg	336.705	0	138.637	179.394	18.6733
431	Dodecanoic acid	Air	ng	1.38186	0	0.849915	0.451788	0.0801587
432	Dodecanoic acid	Water	ng	3.46723	0	1.41348	1.79242	0.26133
433	Dodecanol	Water	ng	1.94059	0	0.828408	1.02168	0.0905089
434	Dolomite	Raw	mg	188.316	0	89.7847	93.2788	5.25277
435	Endosulfan	Soil	ng	376.184	0	16.636	357.965	1.5829
436	Endothall	Soil	pg	13.8642	0	4.89244	8.08152	0.890199
437	Energy, geothermal, converted	Raw	kJ	1.17896	0	0.456055	0.473031	0.249872
438	Energy, gross calorific value, in biomass	Raw	kJ	20.558	0	5.31128	14.6969	0.549799
439	Energy, gross calorific value, in biomass, primary forest	Raw	J	224.264	0	28.2894	193.486	2.48839
440	Energy, kinetic (in wind), converted	Raw	kJ	7.62231	0	3.50434	3.1257	0.992267
441	Energy, potential (in hydropower reservoir), converted	Raw	kJ	63.4194	0	14.8135	21.6055	27.0004
442	Energy, solar, converted	Raw	J	187.433	0	12.9867	171.211	3.23596
443	Epichlorohydrin	Water	pg	261.945	0	0	261.945	0
444	Epoxiconazole	Soil	ng	2.37617	0	1.86128	0.312025	0.202871
445	Esfenvalerate	Air	pg	529.158	0	35.2895	490.883	2.98587
446	Esfenvalerate	Soil	pg	129.837	0	57.0649	61.2555	11.5167
447	Ethalfluralin	Soil	pg	256.148	0	58.1131	189.766	8.26834
448	Ethane	Air	mg	45.6922	0	41.4691	1.5799	2.64316
449	Ethane, 1,1-difluoro-, HFC-152a	Air	µg	1.52895	0	0.708973	0.720928	0.0990522
450	Ethane, 1,1,1-trichloro-, HCFC-140	Air	ng	27.4271	0	10.9938	15.2477	1.1856
451	Ethane, 1,1,1-trichloro-, HCFC-140	Water	pg	0.00301118	0	0.00125242	0.00164526	0.000113501
452	Ethane, 1,1,1-trifluoro-, HFC-143a	Air	pg	0.305651	0	0.295508	0	0.0101432
453	Ethane, 1,1,1,2-tetrafluoro-, HFC-134a	Air	ng	332.731	0	115.956	200.696	16.079
454	Ethane, 1,1,2-trichloro-1,2,2-trifluoro-, CFC-113	Air	ng	24.5776	0	4.15447	19.4567	0.966397
455	Ethane, 1,2-dichloro-	Air	µg	8.32339	0	0.869652	7.32674	0.127001
456	Ethane, 1,2-dichloro-	Water	ng	277.381	0	92.357	173.472	11.5521
457	Ethane, 1,2-dichloro-1,1,2,2-tetrafluoro-, CFC-114	Air	ng	912.149	0	279.112	349.455	283.583
458	Ethane, 2-chloro-1,1,1,2-tetrafluoro-, HCFC-124	Air	ng	5.29556	0	1.99682	3.0642	0.234538
459	Ethane, chloro-	Air	ng	4.03801	0	3.73006	0	0.307951
460	Ethane, hexafluoro-, HFC-116	Air	µg	1.3289	0	0.0338293	1.27788	0.0171971
461	Ethane, pentafluoro-, HFC-125	Air	pg	3.96839	0	3.83669	0	0.131693
462	Ethanol	Air	µg	128.271	0	18.4915	25.2384	84.5408
463	Ethanol	Water	µg	4.03731	0	0.597909	3.3715	0.0679011
464	Ethene	Air	µg	475.392	0	78.5752	384.794	12.0227
465	Ethene	Water	µg	17.4723	0	4.06267	13.0856	0.3241
466	Ethene, chloro-	Air	µg	4.09817	0	0.428283	3.6053	0.0645888
467	Ethene, chloro-	Water	ng	61.424	0	6.10151	54.2607	1.06175
468	Ethene, tetrachloro-	Air	ng	267.675	0	162.551	89.6924	15.4313
469	Ethene, trichloro-	Air	ng	34.1029	0	10.536	22.3095	1.25733
470	Ethephon	Air	pg	0.000826237	0	0.000422525	0.000324925	7.87879e-05
471	Ethephon	Water	pg	5.4861e-05	0	2.8055e-05	2.15746e-05	5.2314e-06
472	Ethephon	Soil	ng	19.5	0	3.65675	14.9996	0.843646
473	Ethofumesate	Soil	ng	37.2665	0	7.37709	27.1428	2.74667
474	Ethoprop	Soil	ng	1.79787	0	0.932906	0.673898	0.191065
475	Ethyl acetate	Air	µg	103.96	0	2.0293	101.604	0.3261
476	Ethyl acetate	Water	ng	2.82429	0	0.7829	1.95646	0.0849335
477	Ethyl cellulose	Air	ng	209.107	0	3.52009	204.974	0.613842
478	Ethylamine	Air	ng	2.74261	0	0.753965	1.89571	0.0929425
479	Ethylamine	Water	ng	6.58236	0	1.80953	4.54976	0.223064
480	Ethylene diamine	Air	ng	4.43825	0	0.545936	3.79919	0.093117
481	Ethylene diamine	Water	ng	10.7099	0	1.31871	9.16626	0.224911
482	Ethylene oxide	Air	ng	540.194	0	124.636	405.695	9.86374
483	Ethylene oxide	Water	ng	523.729	0	19.3401	501.791	2.59802
484	Ethyne	Air	µg	53.165	0	23.0161	26.9829	3.16596
485	Europium	Raw	ng	10.6544	0	4.03527	4.53432	2.08476
486	Feldspar	Raw	ng	560.338	0	156.318	389.757	14.2629
487	Fenamiphos	Soil	ng	19.1456	0	3.75533	14.024	1.36627
488	Fenbuconazole	Soil	pg	105.057	0	58.9942	34.5425	11.5208
489	Fenoxaprop	Air	pg	692.627	0	46.1913	642.528	3.90827
490	Fenoxaprop	Soil	pg	897.871	0	185.839	694.695	17.3367
491	Fenoxaprop-P ethyl ester	Soil	pg	159.264	0	53.3646	96.5614	9.33773
492	Fenoxaprop ethyl ester	Soil	pg	197.473	0	75.06	108.59	13.8232
493	Fenpiclonil	Soil	ng	24.2951	0	0.681977	23.4736	0.139489
494	Fenpropidin	Soil	ng	5.44496	0	2.05065	3.01485	0.379459
495	Fenpropimorph	Soil	ng	14.3131	0	2.58965	10.9099	0.813557
496	Fentin hydroxide	Soil	pg	311.095	0	161.426	116.608	33.0611
497	Fipronil	Soil	µg	2.76956	0	2.51578	0.028842	0.224934
498	Fish, demersal, in ocean	Raw	µg	1.92992	0	1.86587	0	0.0640451
499	Fish, pelagic, in ocean	Raw	µg	1.72788	0	1.66761	0	0.0602658
500	Florasulam	Soil	pg	37.8983	0	14.2597	21.0158	2.62288
501	Fluazifop	Soil	pg	883.417	0	173.197	647.207	63.0127
502	Fluazifop-p-butyl	Air	pg	993.876	0	66.2815	921.986	5.60812
503	Fluazifop-P-butyl	Soil	ng	5.18756	0	1.0119	3.83549	0.340166
504	Flucarbazone sodium salt	Soil	pg	0.523398	0	0.228751	0.251862	0.0427848
505	Fludioxonil	Soil	ng	2.62503	0	0.671595	1.74294	0.210504
506	Flufenacet	Air	pg	372.65	0	24.852	345.695	2.10274
507	Flufenacet	Soil	ng	1.56352	0	0.585271	0.870659	0.10759
508	Flumetsulam	Air	pg	87.1884	0	5.81459	80.8818	0.491976
509	Flumetsulam	Soil	pg	386.145	0	67.1298	304.988	14.0271
510	Flumiclorac-pentyl	Air	pg	149.189	0	9.9494	138.398	0.841825
511	Flumiclorac-pentyl	Soil	pg	6.39238	0	0.426307	5.93	0.0360701
512	Flumioxazin	Air	ng	1.50911	0	0.100643	1.39995	0.00851543
513	Flumioxazin	Soil	pg	960.7	0	457.738	448.418	54.5438
514	Fluoranthene	Air	pg	63.228	0	25.302	34.2129	3.71304
515	Fluoranthene	Water	ng	133.501	0	63.3172	60.7607	9.42276
516	Fluorene	Air	pg	60.0798	0	24.9799	31.409	3.69081
517	Fluorene	Water	ng	49.2045	0	23.3369	22.3946	3.47296
518	Fluoride	Water	mg	10.5713	0	1.85057	8.1858	0.534902
519	Fluoride	Soil	µg	200.383	0	124.851	65.1187	10.4134
520	Fluorine	Raw	mg	1.27935	0	0.570045	0.663323	0.0459832
521	Fluorine	Air	µg	9.99136	0	3.13947	4.76889	2.083
522	Fluorine, 4.5% in apatite, 3% in crude ore	Raw	µg	332.018	0	0	332.018	0
523	Fluorspar	Raw	mg	13.6492	0	8.57133	4.33362	0.744274
524	Fluosilicic acid	Air	µg	3.57132	0	0.157306	3.30817	0.105844
525	Fluosilicic acid	Water	µg	6.89503	0	0.294827	6.40274	0.197467
526	Flupyrsulfuron-methyl	Soil	pg	0.812567	0	0.355133	0.391011	0.0664227
527	Fluquinconazole	Soil	pg	12.4427	0	5.82427	5.2913	1.32715
528	Flurochloridone	Soil	pg	14.7271	0	14.2384	0	0.488725
529	Fluroxypyr	Soil	pg	432.929	0	185.848	212.081	34.9998
530	Flurtamone	Soil	ng	13.0197	0	3.55641	8.19864	1.26466
531	Flusilazole	Soil	pg	219.888	0	87.1667	115.664	17.0572
532	Flutolanil	Soil	pg	353.75	0	183.559	132.597	37.5942
533	Folpet	Soil	ng	2.31492	0	0.0597853	2.23338	0.0217511
534	Fomesafen	Air	ng	5.61091	0	0.374191	5.20506	0.0316606
535	Fomesafen	Soil	ng	3.5565	0	0.716804	2.77325	0.0664462
536	Foramsulfuron	Soil	pg	40.9651	0	7.16048	32.3053	1.49927
537	Formaldehyde	Air	µg	651.805	0	80.4249	415.127	156.252
538	Formaldehyde	Water	µg	3.4548	0	0.882935	2.49153	0.0803321
539	Formamide	Air	pg	471.676	0	164.05	270.052	37.5734
540	Formamide	Water	ng	1.13204	0	0.393727	0.648136	0.0901778
541	Formate	Water	ng	296.288	0	54.213	235.054	7.02075
542	Formic acid	Air	µg	6.09853	0	0.877436	5.14359	0.0774984
543	Formic acid	Water	pg	328.622	0	114.296	188.148	26.1779
544	Fosetyl	Soil	pg	764.2	0	458.84	202.784	102.575
545	Fosetyl-aluminium	Soil	ng	66.3903	0	13.0185	48.6354	4.7364
546	Fungicides, unspecified	Water	ng	7.28821	0	6.53849	0	0.749714
547	Fungicides, unspecified	Soil	ng	41.0071	0	8.81598	29.309	2.8821
548	Furan	Air	µg	26.0535	0	3.81966	21.8967	0.337168
549	Furathiocarb	Soil	ng	3.14541	0	0.61334	2.30892	0.223146
550	Furfural	Air	pg	31.2981	0	29.3029	0	1.99514
551	Gadolinium	Raw	ng	26.5904	0	10.0709	11.3164	5.203
552	Gallium	Raw	µg	3.89929	0	2.51938	4.55384e-05	1.37986
553	Gangue	Raw	mg	541.871	0	503.087	0	38.7834
554	Gangue, bauxite	Raw	g	1.59603	0	0.0862021	1.46262	0.0472144
555	Gas, mine, off-gas, process, coal mining/m3	Raw	cm3	132.412	0	37.9143	90.2414	4.25652
556	Gas, natural/m3	Raw	l	609.172	0	582.608	4.4682	22.0953
557	Glucose	Water	ng	3.13183	0	1.76806	1.26142	0.102344
558	Glufosinate	Soil	ng	19.5489	0	4.44417	13.8256	1.27912
559	Glutaraldehyde	Water	µg	4.48824	0	3.87643	0.475336	0.136471
560	Glyphosate	Air	µg	1.12268	0	0.0750768	1.04122	0.00637934
561	Glyphosate	Water	ng	5.86868	0	1.14945	4.44577	0.273459
562	Glyphosate	Soil	µg	6.73005	0	2.96696	3.47596	0.287131
563	Gold	Raw	µg	5.95078	0	4.32187	0.797921	0.830988
564	Gold, Au 1.0E-7%, in mixed ore	Raw	pg	33.882	0	0	33.882	0
565	Gold, Au 1.1E-4%, Ag 4.2E-3%, in ore	Raw	ng	154.285	0	0	154.285	0
566	Gold, Au 1.3E-4%, Ag 4.6E-5%, in ore	Raw	ng	267.029	0	0	267.029	0
567	Gold, Au 1.8E-4%, in mixed ore	Raw	ng	9.29548	0	0	9.29548	0
568	Gold, Au 2.1E-4%, Ag 2.1E-4%, in ore	Raw	ng	57.7448	0	0	57.7448	0
569	Gold, Au 4.3E-4%, in ore	Raw	ng	155.736	0	0	155.736	0
570	Gold, Au 4.9E-5%, in ore	Raw	ng	781.123	0	0	781.123	0
571	Gold, Au 5.4E-4%, Ag 1.5E-5%, in ore	Raw	ng	4.41923	0	0	4.41923	0
572	Gold, Au 6.7E-4%, in ore	Raw	ng	833.187	0	0	833.187	0
573	Gold, Au 6.8E-4%, Ag 1.5E-4%, in ore	Raw	ng	6.00533	0	0	6.00533	0
574	Gold, Au 7.1E-4%, in ore	Raw	ng	385.768	0	0	385.768	0
575	Gold, Au 9.7E-4%, Ag 9.7E-4%, Zn 0.63%, Cu 0.38%, Pb 0.014%, in ore	Raw	ng	206.126	0	0	206.126	0
576	Gold, Au 9.7E-5%, Ag 7.6E-5%, in ore	Raw	ng	21.7255	0	0	21.7255	0
577	Granite	Raw	mg	87.6481	0	74.9013	4.95466e-07	12.7468
578	Gravel	Raw	g	99.9323	0	6.78555	92.4002	0.746514
579	Gypsum	Raw	mg	79.1475	0	26.5999	48.4292	4.11835
580	Halosulfuron-methyl	Soil	pg	2.34123	0	0.118873	2.18627	0.0360817
581	Haloxyfop- (R) Methylester	Soil	ng	2.16413	0	1.9689	0	0.195233
582	Heat, waste	Air	kJ	5.38254	0	1.87978	2.3454	1.15736
583	Heat, waste	Water	kJ	3.40396	0	2.56761	0.565461	0.270898
584	Heat, waste	Soil	J	144.354	0	138.091	0	6.26315
585	Helium	Air	µg	329.885	0	224.472	83.4667	21.9463
586	Heptane	Air	µg	673.663	0	2.18926	671.293	0.181506
587	Herbicides, unspecified	Soil	ng	22.4859	0	4.46581	16.8419	1.1782
588	Hexaconazole	Soil	ng	35.7277	0	7.28026	25.7756	2.67181
589	Hexane	Air	mg	2.24581	0	0.112773	1.48614	0.646899
590	Hexazinone	Soil	ng	3.20865	0	0.629362	2.35031	0.228975
591	Holmium	Raw	µg	419.319	0	356.499	0	62.8196
592	Hydramethylnon	Soil	pg	73.9476	0	14.5045	54.1661	5.27704
593	Hydrazine	Water	pg	85.1299	0	32.234	51.0324	1.86348
594	Hydrocarbons, aliphatic, alkanes, cyclic	Air	µg	18.339	0	6.48221	11.4359	0.420844
595	Hydrocarbons, aliphatic, alkanes, unspecified	Air	mg	2.28139	0	1.01347	1.06909	0.19883
596	Hydrocarbons, aliphatic, alkanes, unspecified	Water	µg	367.936	0	16.1807	325.135	26.6196
597	Hydrocarbons, aliphatic, unsaturated	Air	µg	106.628	0	23.3693	71.3641	11.8948
598	Hydrocarbons, aliphatic, unsaturated	Water	µg	33.9644	0	1.49397	30.0132	2.45723
599	Hydrocarbons, aromatic	Air	mg	20.9159	0	19.2299	0.202657	1.48329
600	Hydrocarbons, aromatic	Water	mg	1.55309	0	0.112569	1.33221	0.108314
601	Hydrocarbons, chlorinated	Air	µg	12.1839	0	1.19277	10.775	0.216202
602	Hydrocarbons, unspecified	Air	µg	2.16282	0	0.715757	1.33635	0.110718
603	Hydrocarbons, unspecified	Water	µg	797.496	0	643.449	119.363	34.6839
604	Hydrocarbons, unspecified	Soil	µg	45.7194	0	40.6978	0.23538	4.78622
605	Hydrogen	Air	µg	502.062	0	242.091	238.32	21.6516
606	Hydrogen-3, Tritium	Air	Bq	2.84149	0	0.517986	2.09131	0.232198
607	Hydrogen-3, Tritium	Water	Bq	88.5885	0	33.0663	40.797	14.7252
608	Hydrogen carbonate	Water	µg	158.775	0	29.732	118.168	10.8752
609	Hydrogen chloride	Air	mg	8.37514	0	2.98766	5.10668	0.280806
610	Hydrogen chloride	Water	µg	192.835	0	44.4451	144.587	3.80246
611	Hydrogen fluoride	Air	mg	1.25374	0	0.367993	0.847597	0.038155
612	Hydrogen peroxide	Air	ng	154.092	0	2.66561	151.023	0.403919
613	Hydrogen peroxide	Water	µg	1.95609	0	0.0893024	1.84836	0.0184228
614	Hydrogen sulfide	Air	mg	16.6258	0	16.0428	0.164455	0.418573
615	Hydrogen sulfide	Water	mg	1.18548	0	0.617152	0.433268	0.135065
616	Hydroxide	Water	µg	5.14267	0	0.346468	4.64404	0.152164
617	Hypochlorite	Water	µg	122.944	0	3.99768	6.46827	112.478
618	Imazamox	Air	pg	223.174	0	14.8834	207.031	1.2593
619	Imazamox	Soil	ng	1.0498	0	0.64583	0.34387	0.060098
620	Imazapyr	Soil	pg	5.46205	0	0.954737	4.30741	0.199904
621	Imazaquin	Air	pg	711.5	0	47.4499	660.036	4.01476
622	Imazaquin	Soil	pg	30.4908	0	2.03343	28.2853	0.17205
623	Imazethapyr	Air	ng	1.47251	0	0.0982019	1.366	0.00830892
624	Imazethapyr	Soil	ng	1.16547	0	0.236468	0.906682	0.0223183
625	Imidacloprid	Soil	ng	104.397	0	49.5548	42.0614	12.7809
626	Indeno(1,2,3-cd)pyrene	Air	pg	1.50589	0	0.598995	0.819096	0.0878026
627	Indeno(1,2,3-cd)pyrene	Water	pg	4.65981	0	2.21007	2.12084	0.328899
628	Indium	Raw	µg	30.2617	0	0	30.2617	0
629	Indoxacarb	Soil	ng	33.3549	0	16.3093	12.1015	4.94412
630	Insecticides, unspecified	Soil	ng	2.54246	0	0.604363	1.76261	0.175489
631	Iodide	Water	µg	288.593	0	14.9641	252.797	20.832
632	Iodide	Soil	pg	109.583	0	105.372	0	4.21096
633	Iodine	Raw	µg	1.86541	0	1.24932	0.485463	0.13063
634	Iodine	Air	µg	24.8321	0	8.28401	15.2562	1.29185
635	Iodine-129	Air	µBq	92.9918	0	31.4736	39.4523	22.0659
636	Iodine-131	Air	mBq	2.24048	0	0.650861	1.54051	0.0491109
637	Iodine-131	Water	mBq	1.53396	0	0.665853	0.794511	0.0735975
638	Iodine-133	Air	µBq	10.5547	0	2.80959	3.12585	4.61931
639	Iodine-133	Water	µBq	5.60318	0	2.27038	2.18874	1.14406
640	Iodosulfuron	Soil	pg	0.829515	0	0.388285	0.352753	0.0884764
641	Iodosulfuron-methyl-sodium	Soil	pg	0.507041	0	0.221603	0.243991	0.0414477
642	Ioxynil	Soil	ng	6.15801	0	1.18524	4.65148	0.321291
643	Iprodione	Soil	ng	439.028	0	211.069	163.759	64.2
644	Iron	Raw	g	7.65872	0	2.8703	4.63686	0.151557
645	Iron	Air	mg	4.72318	0	0.121035	4.54626	0.055884
646	Iron	Water	mg	178.505	0	94.9046	66.1455	17.4553
647	Iron	Soil	mg	9.75723	0	5.85502	3.42361	0.478598
648	Iron-59	Water	mBq	6.91236	0	3.03676	3.62899	0.246609
649	Isocyanic acid	Air	µg	7.05713	0	0.585062	6.33814	0.133931
650	Isoprene	Air	ng	86.8954	0	12.7824	72.9891	1.12396
651	Isopropylamine	Air	ng	1.34649	0	0.576142	0.706176	0.0641678
652	Isopropylamine	Water	ng	3.23157	0	1.38272	1.69485	0.154001
653	Isoproturon	Soil	ng	30.4146	0	6.62789	22.5145	1.27221
654	Isoxaflutole	Soil	ng	1.30436	0	0.264462	0.985051	0.0548422
655	Kaolin	Soil	ng	4.34356	0	2.5382	1.33518	0.470167
656	Kaolinite	Raw	mg	5.8544	0	0.236472	5.56049	0.0574308
657	Kieserite	Raw	µg	67.1181	0	2.16015	64.3413	0.616668
658	Kresoxim-methyl	Soil	pg	316.939	0	103.149	191.912	21.8784
659	Krypton	Raw	ng	828.085	0	462.129	305.252	60.7052
660	Krypton-85	Air	mBq	30.6341	0	10.0156	20.0234	0.595187
661	Krypton-85m	Air	mBq	76.0955	0	24.7867	25.7398	25.5691
662	Krypton-87	Air	mBq	7.70993	0	3.88453	3.61438	0.211019
663	Krypton-88	Air	mBq	10.111	0	5.11447	4.71896	0.277569
664	Krypton-89	Air	mBq	4.24173	0	2.16069	1.96393	0.117108
665	Lactic acid	Air	pg	282.759	0	89.6276	182.175	10.9562
666	Lactic acid	Water	pg	678.624	0	215.107	437.222	26.295
667	Lactofen	Air	pg	716.523	0	47.7849	664.695	4.04311
668	Lactofen	Soil	pg	30.7061	0	2.04779	28.485	0.173265
669	Lambda-cyhalothrin	Air	pg	2.61518e-05	0	1.33736e-05	1.02844e-05	2.49377e-06
670	Lambda-cyhalothrin	Water	pg	1.32318e-08	0	6.76653e-09	5.20351e-09	1.26175e-09
671	Lambda-cyhalothrin	Soil	ng	6.5151	0	5.1431	0.81851	0.553493
672	Lanthanum	Raw	µg	1.27488	0	0.482853	0.542569	0.249459
673	Lanthanum-140	Air	nBq	200.52	0	102.325	92.6513	5.54408
674	Lanthanum-140	Water	µBq	8.60882	0	3.69231	3.5015	1.415
675	Laterite	Raw	mg	5.13829	0	4.44194	0	0.696346
676	Lead	Raw	mg	30.7662	0	0.422416	30.2621	0.0817421
677	Lead	Air	µg	261.074	4.14	26.2236	218.936	11.7743
678	Lead	Water	mg	1.2032	0	0.819879	0.211349	0.171977
679	Lead	Soil	µg	33.7266	0	11.9667	21.3032	0.456647
680	Lead-210	Air	mBq	12.5361	0	3.55133	8.36413	0.62069
681	Lead-210	Water	mBq	144.719	0	137.345	1.7023	5.67191
682	Lead, Pb 0.014%, Au 9.7E-4%, Ag 9.7E-4%, Zn 0.63%, Cu 0.38%, in ore	Raw	mg	1.02247	0	0	1.02247	0
683	Lead, Pb 3.6E-1%, in mixed ore	Raw	µg	14.018	0	0	14.018	0
684	Lenacil	Soil	ng	1.74756	0	0.34891	1.27688	0.121775
685	Linuron	Soil	ng	544.74	0	277.06	239.79	27.8901
686	Lithium	Raw	ng	808.26	0	239.258	513.73	55.2723
687	Lithium	Air	pg	8.65098	0	4.19242	4.25544	0.203118
688	Lithium	Water	mg	530.068	0	508.211	1.18148	20.6758
689	Lithium	Soil	ng	150.372	0	0.917924	149.351	0.103493
690	m-Xylene	Air	µg	40.0745	0	1.17417	38.7833	0.117018
691	m-Xylene	Water	µg	14.9405	0	14.3239	0.0337797	0.582846
692	Magnesite	Raw	mg	57.5205	0	15.1108	41.528	0.881665
693	Magnesium	Raw	µg	401.285	0	351.34	0	49.9456
694	Magnesium	Air	µg	254.704	0	34.9777	211.155	8.57129
695	Magnesium	Water	mg	629.021	0	384.867	214.955	29.1986
696	Magnesium	Soil	mg	3.30317	0	2.06887	1.06295	0.171352
697	Malathion	Soil	ng	17.5336	0	9.68392	7.28937	0.560325
698	Maleic anhydride	Water	ng	1.07661	0	0.52126	0.527829	0.0275223
699	Maleic hydrazide	Soil	ng	1.96646	0	1.02039	0.737092	0.208983
700	Mancozeb	Soil	µg	1.2278	0	0.164256	1.02309	0.0404477
701	Mandipropamid	Soil	pg	4.24629	0	2.20338	1.59164	0.451267
702	Maneb	Soil	pg	45.7794	0	23.7547	17.1596	4.86513
703	Manganese	Raw	mg	26.8713	0	13.1606	13.0158	0.694889
704	Manganese	Air	µg	82.4655	0	11.148	67.2421	4.07542
705	Manganese	Water	mg	27.149	0	7.13579	18.7687	1.24452
706	Manganese	Soil	µg	219.93	0	117.79	92.1266	10.0136
707	Manganese-54	Air	nBq	18.6648	0	9.52457	8.62415	0.516053
708	Manganese-54	Water	µBq	172.501	0	68.5621	68.0013	35.938
709	MCPB	Air	pg	30.1576	0	18.9313	8.11033	3.11601
710	MCPB	Water	pg	69.8098	0	43.8228	18.774	7.21304
711	MCPB	Soil	ng	16.1822	0	4.34323	10.3992	1.43977
712	Mecoprop	Soil	pg	478.112	0	208.959	230.07	39.0829
713	Mecoprop-P	Soil	ng	2.62751	0	0.367956	2.19057	0.0689837
714	Mefenpyr	Soil	pg	397.442	0	151.288	218.242	27.9123
715	Mefenpyr-diethyl	Soil	pg	204.01	0	76.5723	113.357	14.0803
716	Mepiquat chloride	Soil	ng	2.10139	0	0.550946	1.44956	0.100881
717	Mercury	Raw	ng	7.1782	0	6.51341	0	0.664791
718	Mercury	Air	µg	8.37874	0	3.17803	4.89524	0.305472
719	Mercury	Water	µg	8.96598	0	4.22361	4.02211	0.72025
720	Mercury	Soil	ng	29.1613	0	22.8791	5.28955	0.992685
721	Mesosulfuron-methyl (prop)	Soil	pg	2.79699	0	1.22243	1.34592	0.228638
722	Mesotrione	Soil	ng	4.18851	0	2.30965	1.39995	0.478915
723	Metalaxil	Soil	ng	7.34118	0	5.58971	1.14535	0.606116
724	Metalaxyl-M	Soil	ng	909.767	0	309.811	541.636	58.3195
725	Metaldehyde (tetramer)	Soil	ng	50.8125	0	14.3668	31.6201	4.82566
726	Metam-sodium dihydrate	Soil	ng	324.867	0	168.706	122.053	34.1081
727	Metamitron	Soil	ng	119.922	0	22.4396	88.9091	8.57312
728	Metamorphous rock, graphite containing	Raw	µg	153.966	0	8.21082	141.119	4.63567
729	Metazachlor	Soil	ng	19.4303	0	3.86281	14.2542	1.31331
730	Metconazole	Soil	pg	105.14	0	31.0599	68.5953	5.48435
731	Methane	Air	mg	19.0002	19	7.85797e-05	8.56993e-05	3.41163e-06
732	Methane, biogenic	Air	mg	6.17565	0	4.48042	1.36149	0.333731
733	Methane, bromo-, Halon 1001	Air	pg	556.365	0	305.777	238.087	12.5011
734	Methane, bromochlorodifluoro-, Halon 1211	Air	µg	9.8717	0	9.80242	0.0576836	0.0115965
735	Methane, bromotrifluoro-, Halon 1301	Air	µg	7.90156	0	5.02607	2.40689	0.468598
736	Methane, chlorodifluoro-, HCFC-22	Air	µg	35.8715	0	32.7741	2.9784	0.118977
737	Methane, dichloro-, HCC-30	Air	ng	482.458	0	188.671	271.649	22.1383
738	Methane, dichloro-, HCC-30	Water	µg	97.6256	0	61.0295	31.4676	5.12846
739	Methane, dichlorodifluoro-, CFC-12	Air	ng	255.848	0	32.8626	218.699	4.28607
740	Methane, dichlorofluoro-, HCFC-21	Air	pg	255.192	0	32.5532	214.208	8.43029
741	Methane, fossil	Air	g	3.52288	0	3.24939	0.171863	0.101632
742	Methane, land transformation	Air	µg	38.5347	0	5.41117	32.6459	0.477655
743	Methane, monochloro-, R-40	Air	ng	754.074	0	303.923	418.009	32.1427
744	Methane, tetrachloro-, CFC-10	Air	ng	205.718	0	64.022	135.031	6.66421
745	Methane, tetrachloro-, CFC-10	Water	pg	16.4296	0	15.1766	0	1.25297
746	Methane, tetrafluoro-, CFC-14	Air	µg	10.0604	0	0.404686	9.38354	0.272184
747	Methane, trichlorofluoro-, CFC-11	Air	pg	281.386	0	35.7845	236.306	9.29618
748	Methane, trifluoro-, HFC-23	Air	ng	81.1974	0	10.3578	68.1572	2.68236
749	Methanesulfonic acid	Air	pg	267.869	0	64.0865	196.315	7.46767
750	Methanol	Air	µg	159.518	0	19.0226	55.3528	85.1421
751	Methanol	Water	µg	58.0744	0	50.1325	7.4781	0.463751
752	Methiocarb	Soil	pg	473.078	0	276.448	145.421	51.2082
753	Methomyl	Air	pg	0.00282645	0	0.0014454	0.00111153	0.000269523
754	Methomyl	Water	pg	4.40704e-05	0	2.25369e-05	1.73311e-05	4.20244e-06
755	Methomyl	Soil	pg	0.00890618	0	0.00455448	0.00350243	0.00084927
756	Methoxyfenozide	Soil	ng	2.92591	0	0.904814	1.83094	0.190159
757	Methyl acetate	Air	ng	11.698	0	8.87325	0.0291391	2.79557
758	Methyl acetate	Water	pg	122.422	0	47.107	69.9341	5.3812
759	Methyl acrylate	Air	ng	208.22	0	3.37156	204.492	0.356315
760	Methyl acrylate	Water	µg	4.06763	0	0.0658644	3.99481	0.00696072
761	Methyl borate	Air	pg	499.177	0	214.581	262.184	22.4122
762	Methyl ethyl ketone	Air	µg	103.963	0	2.03046	101.606	0.326423
763	Methyl formate	Air	pg	626.851	0	145.808	450.724	30.319
764	Methyl formate	Water	pg	250.265	0	58.2126	179.948	12.1046
765	Methyl lactate	Air	pg	310.418	0	98.3943	199.995	12.0279
766	Methyl pentane	Water	pg	347.55	0	313.784	0	33.7659
767	Methylamine	Air	ng	2.4131	0	0.814121	1.54589	0.0530866
768	Methylamine	Water	ng	2.27266	0	0.24786	1.99932	0.0254823
769	Metiram	Soil	ng	1.33593	0	0.69321	0.50075	0.141974
770	Metolachlor	Air	ng	11.9392	0	0.840508	11.0201	0.0785529
771	Metolachlor	Water	pg	86.8776	0	24.1754	57.1179	5.58424
772	Metolachlor	Soil	µg	1.35708	0	0.0977837	1.23978	0.0195185
773	Metosulam	Soil	pg	1.6021	0	0.700199	0.770938	0.130962
774	Metribuzin	Air	ng	4.64718	0	0.30992	4.31103	0.0262225
775	Metribuzin	Soil	ng	60.7393	0	4.70026	55.2775	0.761476
776	Metsulfuron-methyl	Soil	ng	9.07635	0	2.35862	6.62485	0.0928742
777	Mineral oil	Soil	µg	5.7369	0	4.41967	0.796829	0.520409
778	Molinate	Soil	pg	701.583	0	35.6221	655.148	10.8124
779	Molybdenum	Raw	µg	176.34	0	0	176.34	0
780	Molybdenum	Air	µg	204.406	0	1.7113	201.152	1.54253
781	Molybdenum	Water	µg	246.724	0	78.6423	152.092	15.9896
782	Molybdenum	Soil	ng	409.918	0	67.7643	337.845	4.30821
783	Molybdenum-99	Water	µBq	2.267	0	1.14835	1.04171	0.0769457
784	Molybdenum, 0.010% in sulfide, Mo 8.2E-3% and Cu 1.83% in crude ore	Raw	µg	57.3085	0	0	57.3085	0
785	Molybdenum, 0.014% in sulfide, Mo 8.2E-3% and Cu 0.81% in crude ore	Raw	µg	13.1214	0	0	13.1214	0
786	Molybdenum, 0.016% in sulfide, Mo 8.2E-3% and Cu 0.27% in crude ore	Raw	µg	141.685	0	0	141.685	0
787	Molybdenum, 0.022% in sulfide, Mo 8.2E-3% and Cu 0.22% in crude ore	Raw	µg	92.8134	0	0	92.8134	0
788	Molybdenum, 0.022% in sulfide, Mo 8.2E-3% and Cu 0.36% in crude ore	Raw	µg	92.8319	0	0	92.8319	0
789	Molybdenum, 0.025% in sulfide, Mo 8.2E-3% and Cu 0.39% in crude ore	Raw	µg	110.887	0	0	110.887	0
790	Monobutyltin	Water	pg	0.0172591	0	0.0166831	0	0.000575973
791	Monocrotophos	Soil	ng	168.502	0	18.9756	144.198	5.32796
792	Monoethanolamine	Air	µg	8.86828	0	1.26405	7.33531	0.268922
793	Monoethanolamine	Water	ng	5.76833	0	0.8161	3.56693	1.3853
794	Monophenyltin	Water	pg	1.89293e-05	0	1.82976e-05	0	6.31712e-07
795	Monosodium acid methanearsonate	Soil	ng	2.43977	0	0	2.43977	0
796	Myclobutanil	Soil	ng	3.33365	0	1.37719	1.68831	0.268143
797	Naphthalene	Air	ng	24.6803	0	11.7095	11.2281	1.7427
798	Naphthalene	Water	ng	9.86633	0	4.67944	4.4905	0.696387
799	Napropamide	Soil	ng	25.6459	0	6.18152	17.2999	2.16452
800	Neodymium	Raw	ng	701.184	0	265.569	298.413	137.202
801	Nickel	Raw	mg	18.4145	0	17.2147	0	1.19985
802	Nickel	Air	µg	179.945	17.5	32.9827	74.6439	54.8184
803	Nickel	Water	mg	3.37905	0	1.42592	1.75587	0.197253
804	Nickel	Soil	µg	6.94337	0	2.53784	4.28898	0.116545
805	Nickel, 1.13% in sulfide, Ni 0.76% and Cu 0.76% in crude ore	Raw	µg	571.112	0	0	571.112	0
806	Nickel, 1.98% in silicates, 1.04% in crude ore	Raw	mg	18.6858	0	0	18.6858	0
807	Nickel, Ni 2.3E+0%, Pt 2.5E-4%, Pd 7.3E-4%, Rh 2.0E-5%, Cu 3.2E+0% in ore	Raw	µg	216.499	0	0	216.499	0
808	Nickel, Ni 2.5E+0%, in mixed ore	Raw	µg	8.04608	0	0	8.04608	0
809	Nickel, Ni 3.7E-2%, Pt 4.8E-4%, Pd 2.0E-4%, Rh 2.4E-5%, Cu 5.2E-2% in ore	Raw	µg	14.3513	0	0	14.3513	0
810	Nicosulfuron	Soil	pg	369.126	0	107.882	236.907	24.3374
811	Niobium-95	Air	mBq	8.47254	0	3.72267	4.4488	0.301075
812	Niobium-95	Water	µBq	21.0977	0	6.41382	6.80113	7.88271
813	Nitrate	Air	µg	100.915	0	11.7922	88.4028	0.720398
814	Nitrate	Water	mg	30.9561	0	11.0452	17.34	2.57089
815	Nitrate	Soil	µg	173.286	0	1.0578	172.109	0.119263
816	Nitric acid	Soil	pg	162.32	0	135.985	0	26.3352
817	Nitrite	Water	µg	54.813	0	33.4462	19.6802	1.68662
818	Nitrobenzene	Air	ng	28.6583	0	21.332	3.94181	3.38452
819	Nitrobenzene	Water	ng	114.865	0	85.5034	15.7968	13.5652
820	Nitrogen dioxide	Water	pg	36.4977	0	31.6679	0	4.82974
821	Nitrogen fluoride	Air	pg	3.53049	0	1.46799	1.92951	0.132989
822	Nitrogen monoxide	Air	ng	103.32	0	45.5202	55.0493	2.75017
823	Nitrogen oxides	Air	g	1.11046	0	0.359325	0.66199	0.0891452
824	Nitrogen, atmospheric	Raw	mg	818.505	0	347.931	450.125	20.4492
825	Nitrogen, atmospheric	Air	mg	6.68669	0	3.98608	2.58783	0.112781
826	Nitrogen, atmospheric	Water	mg	1.62923	0	0.0944624	0.220328	1.31443
827	Nitrogen, atmospheric	Soil	µg	26.084	0	23.7054	1.65245	0.726182
828	Nitrogen, organic bound	Water	mg	1.3681	0	0.419271	0.92551	0.0233151
829	NMVOC, non-methane volatile organic compounds, unspecified origin	Air	mg	523.914	0	392.693	110.673	20.5474
830	Noble gases, radioactive, unspecified	Air	Bq	894.803	0	302.714	379.668	212.421
831	Norflurazon	Soil	ng	7.00677	0	4.03785	2.19724	0.771689
832	Novaluron	Soil	pg	37.6145	0	33.8823	0	3.73224
833	o-Xylene	Air	µg	15.7733	0	0.320877	15.422	0.030475
834	o-Xylene	Water	µg	10.8812	0	10.4325	0.02425	0.42443
835	Occupation, annual crop	Raw	mm2a	37.6159	0	2.5497	34.7793	0.286978
836	Occupation, annual crop, greenhouse	Raw	mm2a	0.0188115	0	0.00270036	0.0151287	0.000982446
837	Occupation, annual crop, irrigated	Raw	mm2a	3.40147	0	0.986843	2.25897	0.155665
838	Occupation, annual crop, irrigated, intensive	Raw	mm2a	0.432668	0	0.0615535	0.349802	0.0213127
839	Occupation, annual crop, non-irrigated	Raw	mm2a	0.0648286	0	0.0324614	0.0273029	0.00506433
840	Occupation, annual crop, non-irrigated, extensive	Raw	mm2a	3.51339	0	0.660184	2.60778	0.245425
841	Occupation, annual crop, non-irrigated, intensive	Raw	mm2a	34.0805	0	8.1184	25.0219	0.940228
842	Occupation, arable land, unspecified use	Raw	mm2a	0.00676558	0	0.00611345	1.30524e-07	0.000652001
843	Occupation, construction site	Raw	mm2a	91.6526	0	81.3601	9.56119	0.731274
844	Occupation, dump site	Raw	mm2a	243.568	0	65.5417	170.077	7.94956
845	Occupation, forest, extensive	Raw	mm2a	36.7512	0	7.04118	26.9572	2.75275
846	Occupation, forest, intensive	Raw	cm2a	26.7793	0	6.3151	19.8335	0.630704
847	Occupation, grassland, natural (non-use)	Raw	mm2a	27.6554	0	5.43791	4.14122	18.0763
848	Occupation, grassland, natural, for livestock grazing	Raw	mm2a	4.77075	0	3.82857	0	0.942185
849	Occupation, industrial area	Raw	mm2a	417.599	0	159.142	214.847	43.6102
850	Occupation, inland waterbody, unspecified	Raw	mm2a	0.0410021	0	0.00129819	0.0390254	0.000678504
851	Occupation, mineral extraction site	Raw	mm2a	280.189	0	208.14	65.2666	6.78257
852	Occupation, pasture, man made	Raw	mm2a	12.7377	0	10.8272	0	1.91047
853	Occupation, pasture, man made, extensive	Raw	mm2a	0.0692684	0	0.0139953	0.0492936	0.00597942
854	Occupation, pasture, man made, intensive	Raw	mm2a	2.36432	0	0.602198	1.57686	0.185267
855	Occupation, permanent crop	Raw	mm2a	8.88789	0	4.69668	4.04257	0.148641
856	Occupation, permanent crop, irrigated	Raw	mm2a	17.4178	0	8.13221	8.02557	1.26002
857	Occupation, permanent crop, irrigated, intensive	Raw	mm2a	0.261681	0	0.0654725	0.171972	0.0242356
858	Occupation, permanent crop, non-irrigated	Raw	mm2a	14.1804	0	13.0448	0	1.1356
859	Occupation, permanent crop, non-irrigated, intensive	Raw	mm2a	0.0307274	0	0.00602512	0.0225102	0.00219206
860	Occupation, sea and ocean	Raw	mm2a	0.00174954	0	0.00166242	0	8.71247e-05
861	Occupation, seabed, drilling and mining	Raw	mm2a	58.3471	0	50.3936	6.17936	1.77412
862	Occupation, seabed, infrastructure	Raw	mm2a	0.657694	0	0.582866	0.0596361	0.0151923
863	Occupation, shrub land, sclerophyllous	Raw	mm2a	19.3171	0	1.36504	17.669	0.283058
864	Occupation, traffic area, rail network	Raw	mm2a	21.3424	0	6.02219	14.6283	0.691982
865	Occupation, traffic area, rail/road embankment	Raw	mm2a	982.633	0	19.6267	960.712	2.29409
866	Occupation, traffic area, road network	Raw	cm2a	45.8866	0	0.468204	45.3323	0.0861417
867	Occupation, unknown	Raw	mm2a	0.144916	0	0.121503	0	0.0234125
868	Occupation, unspecified, natural (non-use)	Raw	mm2a	3.6643	0	3.63316	0	0.0311332
869	Occupation, urban, continuously built	Raw	mm2a	0.0299774	0	0.0242943	0	0.00568304
870	Occupation, urban, discontinuously built	Raw	mm2a	0.237706	0	0.0955693	0.123891	0.0182458
871	Occupation, urban, green areas	Raw	cm2a	45.7974	0	39.216	0	6.58139
872	Occupation, urban/industrial fallow (non-use)	Raw	mm2a	0.0145148	0	0.0087725	0.00527876	0.000463503
873	Occupation, water bodies, artificial	Raw	mm2a	311.062	0	117.662	144.346	49.0542
874	Octaethylene glycol monododecyl ether	Air	ng	3.26954	0	1.73453	1.17635	0.358656
875	Oil, crude	Raw	g	56.8356	0	2.32874	50.4396	4.06727
876	Oils, biogenic	Water	µg	2.70202	0	0.204976	2.46447	0.0325722
877	Oils, biogenic	Soil	µg	35.995	0	9.11735	25.8378	1.03988
878	Oils, unspecified	Water	mg	194.76	0	25.4637	155.942	13.3545
879	Oils, unspecified	Soil	mg	188.407	0	7.46376	167.272	13.6707
880	Olivine	Raw	µg	1.61195	0	0.237522	1.35385	0.0205764
881	Orbencarb	Soil	ng	151.607	0	3.94838	146.851	0.8078
882	Organic carbon	Air	ng	125.973	0	61.0486	61.9665	2.9577
883	Organic carbon	Water	ng	409.911	0	198.65	201.637	9.62424
884	Organic carbon	Soil	ng	409.911	0	198.65	201.637	9.62424
885	Oryzalin	Soil	ng	4.49532	0	1.03441	3.12571	0.335198
886	Oxamyl	Soil	ng	2.42018	0	1.5679	0.600287	0.251998
887	Oxydemeton methyl	Soil	pg	58.033	0	27.1645	24.6787	6.18983
888	Oxyfluorfen	Soil	ng	43.3077	0	13.013	27.3837	2.91101
889	Oxygen	Raw	mg	760.628	0	317.135	414.496	28.997
890	Oxygen	Water	pg	278.131	0	157.018	112.024	9.08893
891	Ozone	Air	mg	6.17423	0	5.19841	0.108945	0.866875
892	PAH, polycyclic aromatic hydrocarbons	Air	µg	44.7713	0	16.8508	20.0111	7.9094
893	PAH, polycyclic aromatic hydrocarbons	Water	µg	18.1818	0	1.45037	15.5536	1.17786
894	PAH, polycyclic aromatic hydrocarbons	Soil	ng	451.116	0	2.75378	448.051	0.310479
895	Palladium	Raw	ng	47.303	0	35.2404	0	12.0625
896	Palladium	Air	ng	1.22819	0	0.567536	0	0.660653
897	Palladium, Pd 1.6E-6%, in mixed ore	Raw	pg	537.669	0	0	537.669	0
898	Palladium, Pd 2.0E-4%, Pt 4.8E-4%, Rh 2.4E-5%, Ni 3.7E-2%, Cu 5.2E-2% in ore	Raw	ng	28.0025	0	0	28.0025	0
899	Palladium, Pd 7.3E-4%, Pt 2.5E-4%, Rh 2.0E-5%, Ni 2.3E+0%, Cu 3.2E+0% in ore	Raw	ng	68.3195	0	0	68.3195	0
900	Paraffins	Air	ng	166.448	0	18.2418	140.558	7.64816
901	Paraffins	Water	ng	739.936	0	81.0929	624.844	33.9995
902	Paraquat	Air	ng	2.98952	0	0.199371	2.77328	0.0168689
903	Paraquat	Soil	ng	156.389	0	41.8764	102.75	11.762
904	Parathion	Soil	ng	1.59356	0	0.0542193	1.52792	0.0114233
905	Parathion, methyl	Air	pg	573.721	0	38.2614	532.222	3.23732
906	Parathion, methyl	Soil	pg	24.5921	0	1.64005	22.8133	0.138765
907	Particulates, < 2.5 um	Air	mg	160.272	63.1	28.8334	58.2269	10.1118
908	Particulates, > 10 um	Air	mg	158.086	0	32.752	120.258	5.07608
909	Particulates, > 2.5 um, and < 10um	Air	mg	70.3962	0	14.3595	53.2379	2.79879
910	Peat	Raw	mg	20.0796	0	6.9788	12.5766	0.524183
911	Pendimethalin	Air	ng	31.596	0	2.15278	29.2559	0.187298
912	Pendimethalin	Water	pg	8.85194	0	4.61102	3.39718	0.843734
913	Pendimethalin	Soil	ng	66.8194	0	20.7891	43.1553	2.87508
914	Pentane	Air	mg	4.84385	0	0.176324	3.71723	0.950302
915	Pentane	Water	pg	131.002	0	63.4269	64.2263	3.34891
916	Pentane, 2-methyl-	Air	ng	50.2173	0	23.496	25.7286	0.992673
917	Pentane, 2,2,4-trimethyl-	Air	pg	33.7627	0	25.42	4.29585	4.04688
918	Perlite	Raw	µg	72.4794	0	17.1379	48.3831	6.95836
919	Permethrin	Air	pg	468.019	0	31.2121	434.166	2.64088
920	Permethrin	Soil	pg	205.374	0	55.211	138.918	11.2451
921	Pesticides, unspecified	Soil	ng	615.163	0	311.805	258.655	44.7037
922	Phenanthrene	Air	pg	884.838	0	354.334	478.499	52.0046
923	Phenanthrene	Water	ng	110.742	0	52.5231	50.4024	7.81641
924	Phenmedipham	Soil	ng	22.6781	0	4.22929	16.8181	1.63069
925	Phenol	Air	µg	6.22041	0	1.49996	4.04485	0.6756
926	Phenol	Water	µg	497.021	0	228.225	240.808	27.988
927	Phenol, 2,4-dichloro-	Air	ng	1.20368	0	0.281654	0.896136	0.0258937
928	Phenol, pentachloro-	Air	µg	4.59924	0	1.6384	2.87185	0.0889899
929	Phenol, pentachloro-	Soil	pg	300.604	0	43.3957	252.194	5.014
930	Phorate	Soil	ng	3.25038	0	1.6866	1.21834	0.345428
931	Phosgene	Air	ng	4.39393	0	3.69201	0.0886421	0.613281
932	Phosmet	Soil	ng	1.93212	0	1.0929	0.62781	0.211412
933	Phosphate	Water	mg	93.2114	0	31.0627	56.6672	5.48159
934	Phosphine	Air	ng	8.40174	0	3.43008	4.66087	0.310779
935	Phosphoric acid	Air	pg	13.9049	0	9.56215	3.49034	0.852419
936	Phosphoric acid	Water	ng	1.48343	0	0.819935	0.611771	0.0517242
937	Phosphorus	Raw	mg	4.41797	0	2.37947	1.81062	0.227892
938	Phosphorus	Air	µg	10.555	0	2.33383	7.76272	0.458445
939	Phosphorus	Water	µg	45.427	0	10.0163	30.8703	4.54033
940	Phosphorus	Soil	µg	237.039	0	144.504	80.7673	11.7674
941	Phosphorus oxychloride	Water	pg	522.791	0	276.05	232.166	14.5753
942	Phosphorus pentachloride	Water	ng	1.96817	0	0.80574	1.11988	0.0425427
943	Phosphorus trichloride	Air	ng	122.308	0	41.3844	77.4535	3.46981
944	Phosphorus trichloride	Water	pg	75.1554	0	31.9009	41.5702	1.68435
945	Phosphorus, 18% in apatite, 4% in crude ore	Raw	mg	2.65329	0	0	2.65329	0
946	Picloram	Soil	pg	1.0468	0	0.457503	0.503723	0.0855695
947	Picoxystrobin	Soil	ng	5.8146	0	5.01967	0.280896	0.514033
948	Piperonyl butoxide	Soil	pg	499.235	0	96.6294	368.33	34.2758
949	Pirimicarb	Soil	ng	28.2551	0	6.89313	19.1256	2.23635
950	Pirimiphos methyl	Soil	ng	10.479	0	3.82937	5.99244	0.657239
951	Platinum	Raw	ng	50.1774	0	38.1912	0	11.9863
952	Platinum	Air	ng	48.9884	0	20.5141	25.6564	2.81794
953	Platinum, Pt 2.5E-4%, Pd 7.3E-4%, Rh 2.0E-5%, Ni 2.3E+0%, Cu 3.2E+0% in ore	Raw	ng	23.419	0	0	23.419	0
954	Platinum, Pt 4.7E-7%, in mixed ore	Raw	pg	155.524	0	0	155.524	0
955	Platinum, Pt 4.8E-4%, Pd 2.0E-4%, Rh 2.4E-5%, Ni 3.7E-2%, Cu 5.2E-2% in ore	Raw	ng	65.8933	0	0	65.8933	0
956	Plutonium-238	Air	nBq	0.0126856	0	0.00429351	0.00538193	0.00301015
957	Plutonium-alpha	Air	nBq	0.0290801	0	0.00984233	0.0123374	0.00690038
958	Polonium-210	Air	mBq	22.1828	0	6.20223	14.8956	1.08498
959	Polonium-210	Water	mBq	3.65358	0	1.7848	1.6617	0.207078
960	Polychlorinated biphenyls	Air	ng	85.6062	0	27.9299	56.1853	1.49092
961	Polychlorinated biphenyls	Water	pg	2.14597	0	0.87705	0.984617	0.284306
962	Potassium	Raw	µg	9.86274	0	8.26259	0	1.60015
963	Potassium	Air	µg	388.77	0	86.956	286.692	15.1221
964	Potassium	Water	mg	202.682	0	55.0486	137.46	10.174
965	Potassium	Soil	mg	1.59877	0	0.952327	0.566973	0.07947
966	Potassium-40	Air	mBq	4.17951	0	1.28203	2.7122	0.185282
967	Potassium-40	Water	mBq	2.04006	0	0.760134	1.13947	0.14045
968	Potassium chloride	Raw	mg	3.16466	0	0.943374	2.0517	0.169588
969	Praseodymium	Raw	ng	74.3984	0	28.1779	31.6627	14.5577
970	Primisulfuron	Soil	pg	136.554	0	23.8689	107.687	4.9977
971	Prochloraz	Soil	pg	177.218	0	81.6238	77.759	17.8348
972	Procymidone	Soil	pg	122.732	0	27.8446	90.9255	3.96173
973	Profenofos	Soil	ng	28.2789	0	21.975	3.79664	2.50725
974	Prohexadione-calcium	Soil	pg	0.630747	0	0.275669	0.303519	0.0515599
975	Prometryn	Soil	ng	2.03773	0	0	2.03773	0
976	Pronamide	Soil	pg	6.92445	0	0.531233	6.29361	0.0996111
977	Propachlor	Soil	ng	117.008	0	22.9653	85.6875	8.35526
978	Propamocarb HCl	Soil	pg	15.6066	0	8.0982	5.84985	1.65857
979	Propanal	Air	ng	52.7457	0	11.0786	40.134	1.5331
980	Propanal	Water	pg	692.244	0	241.423	400.102	50.7194
981	Propane	Air	mg	17.3345	0	13.1684	3.05626	1.1098
982	Propanil	Soil	ng	1.81709	0	0.0922608	1.69683	0.028004
983	Propargite	Soil	ng	1.04255	0	0.540972	0.390779	0.110795
984	Propene	Air	µg	216.622	0	12.2873	202.966	1.36848
985	Propene	Water	µg	110.715	0	10.6302	98.9971	1.08765
986	Propiconazole	Air	pg	549.635	0	36.663	509.869	3.10304
987	Propiconazole	Water	pg	0.0528795	0	0.0201063	0.0290735	0.00369971
988	Propiconazole	Soil	ng	2.06815	0	0.808582	1.10932	0.150245
989	Propineb	Soil	pg	80.2164	0	58.8174	0	21.399
990	Propionic acid	Air	µg	16.1774	0	2.06482	1.23236	12.8802
991	Propionic acid	Water	ng	5.98491	0	2.94068	2.49607	0.548156
992	Propoxycarbazone-sodium (prop)	Soil	pg	3.49686	0	1.52831	1.68271	0.285848
993	Propylamine	Air	pg	103.434	0	29.2203	68.9966	5.21669
994	Propylamine	Water	pg	248.24	0	70.1291	165.591	12.52
995	Propylene oxide	Air	µg	23.709	0	0.0820133	23.6161	0.0108627
996	Propylene oxide	Water	µg	57.0085	0	0.180132	56.8033	0.0249799
997	Prosulfuron	Soil	pg	74.5192	0	8.99042	63.2041	2.32462
998	Protactinium-234	Air	µBq	219.507	0	83.3195	114.681	21.5067
999	Protactinium-234	Water	µBq	897.107	0	275.986	359.953	261.168
1000	Prothioconazol	Air	pg	7.21602e-05	0	3.69016e-05	2.83776e-05	6.88101e-06
1001	Prothioconazol	Water	pg	7.52764e-06	0	3.84952e-06	2.96031e-06	7.17816e-07
1002	Prothioconazol	Soil	ng	6.70188	0	5.84723	0.271259	0.583385
1003	Pumice	Raw	mg	8.72979	0	4.82174	3.27046	0.637586
1004	Pymetrozine	Soil	pg	99.8843	0	51.8295	37.4398	10.615
1005	Pyraclostrobin (prop)	Air	ng	1.29481	0	0.0863905	1.2011	0.00731726
1006	Pyraclostrobin (prop)	Water	pg	0.0414633	0	0.00914341	0.0297007	0.0026191
1007	Pyraclostrobin (prop)	Soil	ng	87.9601	0	22.6374	58.3815	6.9412
1008	Pyraflufen-ethyl	Soil	ng	21.6227	0	19.4772	0	2.14548
1009	Pyrene	Air	pg	45.8435	0	18.2393	24.9304	2.67373
1010	Pyrene	Water	ng	100.57	0	47.699	45.773	7.09848
1011	Pyrethrin	Soil	pg	542.829	0	101.217	404.787	36.8247
1012	Pyrimethanil	Soil	ng	4.05099	0	0.615672	3.21132	0.223994
1013	Pyrithiobac sodium salt	Soil	pg	136.36	0	0	136.36	0
1014	Quinclorac	Soil	pg	30.3488	0	1.54093	28.3402	0.467719
1015	Quinmerac	Soil	pg	0.740934	0	0.716345	0	0.0245882
1016	Quinoxyfen	Soil	pg	30.5799	0	13.365	14.7152	2.49973
1017	Quizalofop-P	Soil	pg	17.6551	0	4.00548	13.0797	0.5699
1018	Quizalofop-p-ethyl	Soil	ng	3.70641	0	0.727091	2.71483	0.264491
1019	Quizalofop ethyl ester	Air	pg	173.731	0	11.5861	161.165	0.980307
1020	Quizalofop ethyl ester	Soil	pg	23.151	0	4.06034	18.5416	0.549086
1021	Radioactive species, alpha emitters	Water	µBq	39.3199	0	14.8261	23.2277	1.26606
1022	Radioactive species, Nuclides, unspecified	Water	mBq	104.369	0	31.7092	50.7499	21.9101
1023	Radioactive species, other beta emitters	Air	Bq	1.45629	0	0.108638	1.29956	0.0480894
1024	Radium-224	Water	mBq	141.514	0	6.22336	125.052	10.2383
1025	Radium-226	Air	mBq	4.60723	0	1.34682	2.7323	0.528111
1026	Radium-226	Water	Bq	1.17796	0	0.728268	0.321488	0.128204
1027	Radium-228	Air	mBq	4.48768	0	0.536552	3.8284	0.122735
1028	Radium-228	Water	Bq	1.20171	0	0.893247	0.252152	0.0563106
1029	Radon-220	Air	mBq	80.9752	0	29.35	47.5923	4.03281
1030	Radon-222	Air	kBq	4.16951	0	1.28412	1.67265	1.21274
1031	Rhenium	Raw	ng	5.39108	0	0.000394455	5.38976	0.000919348
1032	Rhodium	Raw	ng	6.28709	0	4.80451	0	1.48258
1033	Rhodium	Air	ng	1.22819	0	0.567536	0	0.660653
1034	Rhodium, Rh 1.6E-7%, in mixed ore	Raw	pg	52.7671	0	0	52.7671	0
1035	Rhodium, Rh 2.0E-5%, Pt 2.5E-4%, Pd 7.3E-4%, Ni 2.3E+0%, Cu 3.2E+0% in ore	Raw	ng	1.87015	0	0	1.87015	0
1036	Rhodium, Rh 2.4E-5%, Pt 4.8E-4%, Pd 2.0E-4%, Ni 3.7E-2%, Cu 5.2E-2% in ore	Raw	ng	3.29904	0	0	3.29904	0
1037	Rimsulfuron	Soil	pg	185.095	0	48.9141	126.052	10.1283
1038	Rotenone	Soil	pg	303.984	0	56.6813	226.681	20.6218
1039	Rubidium	Water	µg	28.3027	0	1.24467	25.0104	2.04766
1040	Ruthenium-103	Air	nBq	0.486603	0	0.248411	0.224733	0.0134592
1041	Ruthenium-103	Water	µBq	1.68648	0	0.457146	0.505045	0.724285
1042	Samarium	Raw	ng	53.0897	0	20.1074	22.5941	10.3882
1043	Sand	Raw	g	12.6636	0	12.5343	0.000369382	0.128966
1044	Scandium	Air	ng	449.883	0	121.281	216.548	112.055
1045	Scandium	Water	µg	170.007	0	76.847	73.6508	19.5088
1046	Scandium	Soil	ng	51.7754	0	47.4802	0	4.29521
1047	Selenium	Air	µg	10.7733	0.199	3.12652	6.12528	1.32254
1048	Selenium	Water	µg	142.406	0	28.7211	108.449	5.23623
1049	Selenium	Soil	µg	2.36109	0	0.065539	2.29004	0.00550804
1050	Sethoxydim	Air	pg	373.941	0	24.9381	346.893	2.11003
1051	Sethoxydim	Soil	pg	137.245	0	40.7238	89.4387	7.08284
1052	Shale	Raw	g	2.0515	0	1.81832	0.00766902	0.225508
1053	Silicon	Air	mg	2.3565	0	0.0754777	2.25353	0.0274957
1054	Silicon	Water	mg	689.465	0	255.637	397.575	36.2531
1055	Silicon	Soil	mg	2.13203	0	1.52549	0.50489	0.10165
1056	Silicon dioxide	Water	µg	1.97871	0	0.195577	1.67522	0.107909
1057	Silicon tetrachloride	Air	ng	233.131	0	23.0428	197.374	12.7138
1058	Silicon tetrafluoride	Air	ng	22.6229	0	13.1522	8.40904	1.06168
1059	Silthiofam	Soil	pg	46.9951	0	20.5393	22.6143	3.84158
1060	Silver	Raw	µg	2.60221	0	2.27534	0	0.326872
1061	Silver	Air	ng	31.4952	0	6.28369	20.3464	4.86512
1062	Silver	Water	mg	1.08461	0	1.02442	0.0104275	0.0497559
1063	Silver	Soil	ng	32.6512	0	20.0078	11.4806	1.16282
1064	Silver-110	Air	nBq	18.1518	0	4.83187	5.37577	7.9442
1065	Silver-110	Water	mBq	1.70333	0	0.850238	0.795188	0.057906
1066	Silver, 0.007% in sulfide, Ag 0.004%, Pb, Zn, Cd, In	Raw	µg	44.1366	0	0	44.1366	0
1067	Silver, 3.2ppm in sulfide, Ag 1.2ppm, Cu and Te, in crude ore	Raw	ng	1.27458	0	0	1.27458	0
1068	Silver, Ag 1.5E-4%, Au 6.8E-4%, in ore	Raw	ng	1.34789	0	0	1.34789	0
1069	Silver, Ag 1.5E-5%, Au 5.4E-4%, in ore	Raw	pg	123.382	0	0	123.382	0
1070	Silver, Ag 1.8E-6%, in mixed ore	Raw	pg	599.879	0	0	599.879	0
1071	Silver, Ag 2.1E-4%, Au 2.1E-4%, in ore	Raw	ng	58.7988	0	0	58.7988	0
1072	Silver, Ag 4.2E-3%, Au 1.1E-4%, in ore	Raw	µg	5.77909	0	0	5.77909	0
1073	Silver, Ag 4.6E-5%, Au 1.3E-4%, in ore	Raw	ng	95.3721	0	0	95.3721	0
1074	Silver, Ag 5.4E-3%, in mixed ore	Raw	ng	211.916	0	0	211.916	0
1075	Silver, Ag 7.6E-5%, Au 9.7E-5%, in ore	Raw	ng	17.0218	0	0	17.0218	0
1076	Silver, Ag 9.7E-4%, Au 9.7E-4%, Zn 0.63%, Cu 0.38%, Pb 0.014%, in ore	Raw	µg	10.4246	0	0	10.4246	0
1077	Simazine	Soil	ng	69.4433	0	43.1542	13.8836	12.4055
1078	Sodium	Raw	ng	301.152	0	252.293	0	48.8595
1079	Sodium	Air	µg	344.75	0	16.6992	276.189	51.8617
1080	Sodium	Water	g	6.17377	0	4.95271	0.945613	0.275441
1081	Sodium	Soil	mg	10.0985	0	5.02139	4.6596	0.417529
1082	Sodium-24	Water	µBq	59.4535	0	16.2109	17.869	25.3737
1083	Sodium chlorate	Air	ng	188.366	0	111.446	65.393	11.5268
1084	Sodium chlorate	Water	pg	560.355	0	0	560.355	0
1085	Sodium chloride	Raw	mg	174.833	0	50.7753	118.483	5.57453
1086	Sodium dichromate	Air	ng	157.31	0	37.5937	113.429	6.2877
1087	Sodium formate	Air	ng	9.13753	0	1.0205	7.94912	0.167908
1088	Sodium formate	Water	ng	21.9524	0	2.4517	19.0973	0.403389
1089	Sodium hydroxide	Air	ng	572.497	0	9.73735	561.499	1.25989
1090	Sodium nitrate	Raw	µg	30.3044	0	25.5838	0.000372536	4.72028
1091	Sodium sulfate	Raw	µg	672.28	0	446.313	186.639	39.3278
1092	Sodium tetrahydroborate	Air	ng	2.34393	0	0.974606	1.28103	0.0882928
1093	Solids, inorganic	Water	mg	20.4025	0	8.7166	9.99314	1.69279
1094	Spinosad	Soil	pg	400.426	0	191.149	170.82	38.4572
1095	Spiroxamine	Soil	pg	750.505	0	312.524	373.045	64.9367
1096	Spodumene	Raw	ng	392.299	0	136.206	234.504	21.5894
1097	Stibnite	Raw	ng	83.8372	0	0	83.8372	0
1098	Strontium	Raw	µg	7.49976	0	0.518581	6.81453	0.166656
1099	Strontium	Air	µg	31.4254	0	4.37916	26.2275	0.818671
1100	Strontium	Water	mg	41.1287	0	29.2071	9.91194	2.00967
1101	Strontium	Soil	µg	43.2664	0	26.6409	14.3964	2.22903
1102	Strontium-89	Water	µBq	53.353	0	22.0527	21.1467	10.1536
1103	Strontium-90	Water	mBq	60.2592	0	17.1284	41.6267	1.50409
1104	Styrene	Air	µg	38.0469	0	15.2675	21.8986	0.880776
1105	Sulfate	Air	mg	1.58709	0	0.253986	1.28252	0.0505838
1106	Sulfate	Water	g	2.32754	0	0.710557	1.46185	0.155137
1107	Sulfate	Soil	µg	289.287	0	1.76596	287.322	0.199109
1108	Sulfentrazone	Air	ng	3.5758	0	0.23847	3.31715	0.0201771
1109	Sulfentrazone	Soil	ng	766.435	0	701.24	4.14401	61.0517
1110	Sulfide	Water	µg	16.9868	0	0.966253	7.36942	8.65112
1111	Sulfite	Water	µg	315.955	0	11.246	18.2315	286.478
1112	Sulfosate	Soil	ng	21.4267	0	4.52803	16.4781	0.420577
1113	Sulfosulfuron	Soil	pg	21.2147	0	12.7833	6.04463	2.3868
1114	Sulfur	Raw	µg	419.283	0	57.1123	350.346	11.825
1115	Sulfur	Water	mg	2.21001	0	1.42272	0.694298	0.0929946
1116	Sulfur	Soil	mg	2.63083	0	1.64423	0.8489	0.137694
1117	Sulfur dioxide	Air	g	1.04764	0.00497	0.66758	0.270396	0.10469
1118	Sulfur hexafluoride	Air	µg	5.69282	0	2.39432	3.14901	0.149484
1119	Sulfur oxides	Air	µg	57.9583	0	39.9505	10.4804	7.52733
1120	Sulfur trioxide	Air	ng	52.3586	0	13.0814	37.9154	1.36176
1121	Sulfuric acid	Air	µg	2.32748	0	0.101393	2.18514	0.0409475
1122	Sulfuric acid	Water	µg	1.02257	0	0.887251	0	0.135316
1123	Sulfuric acid	Soil	ng	422.912	0	236.627	137.72	48.5649
1124	Suspended solids, unspecified	Water	g	22.083	0	21.1319	0.0912965	0.859865
1125	t-Butyl methyl ether	Air	ng	979.902	0	39.2128	915.232	25.4569
1126	t-Butyl methyl ether	Water	ng	56.3721	0	13.6511	20.0076	22.7133
1127	t-Butylamine	Air	pg	961.278	0	175.89	762.61	22.7782
1128	t-Butylamine	Water	ng	2.3071	0	0.42214	1.83029	0.0546684
1129	Talc	Raw	µg	82.4033	0	11.944	67.9001	2.55913
1130	Tantalum	Raw	µg	19.069	0	0.921293	18.0812	0.0664787
1131	Tau-fluvalinate	Soil	pg	0.0118112	0	0.0114192	0	0.00039196
1132	Tebuconazole	Air	pg	0.000192284	0	9.83312e-05	7.56175e-05	1.83357e-05
1133	Tebuconazole	Water	pg	5.94841e-05	0	3.04192e-05	2.33926e-05	5.67225e-06
1134	Tebuconazole	Soil	ng	4.50973	0	2.45071	1.42608	0.632933
1135	Tebupirimphos	Soil	ng	1.14709	0	0.200504	0.904599	0.0419818
1136	Tebutam	Soil	ng	104.898	0	25.271	70.575	9.05185
1137	Technetium-99m	Water	µBq	63.4691	0	28.4086	26.6243	8.43622
1138	Teflubenzuron	Soil	ng	4.76081	0	2.65491	1.81294	0.292952
1139	Tefluthrin	Air	pg	4.66153	0	2.42822	1.789	0.44432
1140	Tefluthrin	Water	pg	2.30134e-05	0	1.20475e-05	8.76623e-06	2.19968e-06
1141	Tefluthrin	Soil	pg	917.04	0	165.643	716.926	34.4709
1142	Tellurium	Raw	pg	200.703	0	8.48773	191.189	1.02683
1143	Tellurium	Air	ng	1.68852	0	0.795058	0	0.893465
1144	Tellurium-123m	Water	µBq	10.7853	0	2.94481	3.80179	4.03873
1145	Tellurium-132	Water	nBq	488.302	0	129.982	144.613	213.707
1146	Terbacil	Soil	ng	42.9152	0	8.41369	31.4404	3.06108
1147	Terbufos	Soil	ng	179.431	0	34.7762	131.451	13.2038
1148	Terbuthylazin	Soil	ng	35.039	0	29.0294	0	6.0096
1149	Terpenes	Air	ng	814.172	0	119.364	684.271	10.5365
1150	Tetramethyl ammonium hydroxide	Air	ng	84.671	0	35.2065	46.275	3.18945
1151	Thallium	Air	ng	147.687	0	30.8548	94.0289	22.8038
1152	Thallium	Water	µg	56.3912	0	35.4273	10.6933	10.2705
1153	Thallium	Soil	ng	5.10566	0	4.80293	0	0.302734
1154	Thiamethoxam	Soil	ng	163.589	0	49.4251	100.891	13.2731
1155	Thiazole, 2-(thiocyanatemethylthio)benzo-	Soil	ng	30.3062	0	15.7257	11.3597	3.22074
1156	Thidiazuron	Soil	pg	238.88	0	0	238.88	0
1157	Thifensulfuron	Air	pg	50.9639	0	3.39878	47.2776	0.287573
1158	Thifensulfuron-methyl	Soil	pg	11.9178	0	4.4386	6.63996	0.839228
1159	Thiobencarb	Soil	pg	388.899	0	19.7459	363.159	5.99349
1160	Thiocyanate, ion	Water	ng	1.2147	0	1.08975	0	0.124952
1161	Thiodicarb	Air	pg	181.625	0	12.1125	168.487	1.02485
1162	Thiodicarb	Soil	ng	2.31601	0	2.01257	0.00722278	0.296217
1163	Thiophanate-methyl	Soil	ng	8.86956	0	7.44365	0	1.42591
1164	Thiram	Soil	ng	9.94542	0	5.41938	4.36092	0.165121
1165	Thorium	Air	ng	104.889	0	6.49905	96.1515	2.239
1166	Thorium-228	Air	µBq	801.15	0	195.372	573.834	31.9436
1167	Thorium-228	Water	mBq	566.061	0	24.8935	500.215	40.9532
1168	Thorium-230	Air	µBq	348.616	0	125.755	179.999	42.8616
1169	Thorium-230	Water	mBq	75.9539	0	23.3664	30.4756	22.1119
1170	Thorium-232	Air	µBq	917.448	0	266.978	608.746	41.7244
1171	Thorium-232	Water	µBq	348.98	0	123.361	200.816	24.803
1172	Thorium-234	Air	µBq	219.539	0	83.3291	114.694	21.5163
1173	Thorium-234	Water	µBq	897.451	0	276.088	360.092	261.271
1174	Tin	Raw	µg	191.262	0	15.0753	173.813	2.37393
1175	Tin	Air	µg	144.925	0	2.07641	142.405	0.443248
1176	Tin	Water	µg	315.135	0	177.988	102.479	34.6679
1177	Tin	Soil	µg	1.65433	0	1.57296	0.0171468	0.064221
1178	TiO2, 54% in ilmenite, 18% in crude ore	Raw	µg	781.617	0	0	781.617	0
1179	TiO2, 54% in ilmenite, 2.6% in crude ore	Raw	mg	10.5924	0	0	10.5924	0
1180	TiO2, 95% in rutile, 0.40% in crude ore	Raw	mg	1.63017	0	0	1.63017	0
1181	Titanium	Raw	mg	6.89472	0	6.3758	0	0.518913
1182	Titanium	Air	µg	115.875	0	4.44969	108.876	2.54939
1183	Titanium	Water	mg	9.78652	0	2.20697	7.06957	0.509979
1184	Titanium	Soil	µg	69.0795	0	21.5953	45.8416	1.64259
1185	TOC, Total Organic Carbon	Water	mg	337.831	0	138.706	180.303	18.8228
1186	Toluene	Air	mg	23.3865	0	22.8284	0.524168	0.0339476
1187	Toluene	Water	mg	1.14157	0	0.765023	0.322538	0.0540078
1188	Toluene, 2-chloro-	Air	ng	3.46799	0	2.25952	0.796553	0.41192
1189	Toluene, 2-chloro-	Water	ng	7.0202	0	4.84988	1.22398	0.946338
1190	Tralkoxydim	Soil	ng	3.4874	0	1.30918	1.93748	0.240739
1191	Transformation, from annual crop	Raw	mm2	50.7833	0	3.83068	46.4913	0.461272
1192	Transformation, from annual crop, greenhouse	Raw	mm2	0.0439421	0	0.00663989	0.0348865	0.00241573
1193	Transformation, from annual crop, irrigated	Raw	mm2	1.44556	0	1.25362	0	0.191944
1194	Transformation, from annual crop, irrigated, intensive	Raw	mm2	0.805708	0	0.15801	0.590222	0.0574765
1195	Transformation, from annual crop, non-irrigated	Raw	mm2	9.13676	0	7.41868	0.939764	0.778314
1196	Transformation, from annual crop, non-irrigated, extensive	Raw	mm2	5.83269	0	1.1143	4.29429	0.424098
1197	Transformation, from annual crop, non-irrigated, intensive	Raw	mm2	19.5368	0	1.31189	17.8875	0.337393
1198	Transformation, from cropland fallow (non-use)	Raw	mm2	0.0301069	0	0.00162608	0.0275902	0.000890633
1199	Transformation, from dump site, inert material landfill	Raw	mm2	3.55675	0	0.157889	3.36236	0.0365016
1200	Transformation, from dump site, residual material landfill	Raw	mm2	0.260296	0	0.100627	0.141415	0.0182543
1201	Transformation, from dump site, sanitary landfill	Raw	mm2	0.0367615	0	0.0102804	0.0252692	0.00121191
1202	Transformation, from dump site, slag compartment	Raw	mm2	0.00919912	0	0.0040505	0.00453412	0.000614506
1203	Transformation, from forest, extensive	Raw	mm2	2.03965	0	0.483292	1.47946	0.0768993
1204	Transformation, from forest, intensive	Raw	mm2	31.1884	0	7.35661	23.1177	0.71415
1205	Transformation, from forest, primary (non-use)	Raw	mm2	0.820619	0	0.159093	0.411838	0.249687
1206	Transformation, from forest, secondary (non-use)	Raw	mm2	0.578621	0	0.0771428	0.49401	0.00746822
1207	Transformation, from forest, unspecified	Raw	mm2	203.158	0	141.271	53.4895	8.39751
1208	Transformation, from grassland, natural (non-use)	Raw	mm2	0.489814	0	0.365715	0.0302592	0.0938397
1209	Transformation, from grassland, natural, for livestock grazing	Raw	mm2	0.979092	0	0.921969	0	0.0571226
1210	Transformation, from heterogeneous, agricultural	Raw	mm2	0.000287096	0	0.000136448	0.00010612	4.45284e-05
1211	Transformation, from industrial area	Raw	mm2	1.84639	0	1.74953	0.0290084	0.0678581
1212	Transformation, from mineral extraction site	Raw	mm2	1.38713	0	0.357466	0.970263	0.0594022
1213	Transformation, from pasture, man made	Raw	mm2	9.07311	0	2.81364	5.86661	0.392856
1214	Transformation, from pasture, man made, extensive	Raw	mm2	0.00138539	0	0.00027991	0.000985887	0.00011959
1215	Transformation, from pasture, man made, intensive	Raw	mm2	1.80804	0	0.42095	1.26038	0.126706
1216	Transformation, from permanent crop	Raw	mm2	0.556094	0	0.283297	0.262478	0.0103188
1217	Transformation, from permanent crop, irrigated	Raw	mm2	1.72172	0	1.26578	0.31684	0.139102
1218	Transformation, from permanent crop, irrigated, intensive	Raw	mm2	0.208297	0	0.0411528	0.152138	0.0150062
1219	Transformation, from permanent crop, non-irrigated	Raw	mm2	0.70902	0	0.65224	0	0.0567798
1220	Transformation, from permanent crop, non-irrigated, intensive	Raw	mm2	0.0307274	0	0.00602512	0.0225102	0.00219206
1221	Transformation, from river, natural (non-use)	Raw	mm2	0.138373	0	0.132298	0	0.00607467
1222	Transformation, from seabed, infrastructure	Raw	mm2	0.00728302	0	0.00711627	3.34701e-05	0.000133285
1223	Transformation, from seabed, unspecified	Raw	mm2	58.3839	0	50.417	6.19183	1.77514
1224	Transformation, from shrub land, sclerophyllous	Raw	mm2	4.21665	0	0.333601	3.636	0.247046
1225	Transformation, from traffic area, rail/road embankment	Raw	mm2	0.210038	0	0.0497892	0.154801	0.00544727
1226	Transformation, from traffic area, road network	Raw	mm2	9.57098e-05	0	2.01073e-05	7.47815e-05	8.21031e-07
1227	Transformation, from unknown	Raw	mm2	20.8154	0	2.76845	16.9981	1.04883
1228	Transformation, from unspecified, natural (non-use)	Raw	mm2	0.00420661	0	0.00239604	0.00104571	0.000764861
1229	Transformation, from urban, continuously built	Raw	mm2	0.000237345	0	0.000191299	0	4.60457e-05
1230	Transformation, from urban, green areas	Raw	mm2	0.000117778	0	0.000100072	0	1.77062e-05
1231	Transformation, from wetland, inland (non-use)	Raw	mm2	0.759466	0	0.749934	0.00156115	0.00797101
1232	Transformation, to annual crop	Raw	mm2	65.3167	0	44.4796	20.5557	0.281375
1233	Transformation, to annual crop, fallow	Raw	mm2	0.0553268	0	0.00804551	0.0457961	0.00148523
1234	Transformation, to annual crop, greenhouse	Raw	mm2	0.0439421	0	0.00663989	0.0348865	0.00241573
1235	Transformation, to annual crop, irrigated	Raw	mm2	1.44556	0	1.25362	0	0.191944
1236	Transformation, to annual crop, irrigated, extensive	Raw	mm2	0.0424647	0	0.00832669	0.0311086	0.00302942
1237	Transformation, to annual crop, irrigated, intensive	Raw	mm2	1.13573	0	0.183232	0.887665	0.0648301
1238	Transformation, to annual crop, non-irrigated	Raw	mm2	2.67275	0	2.27984	0.0741518	0.318756
1239	Transformation, to annual crop, non-irrigated, extensive	Raw	mm2	6.04601	0	1.14696	4.46615	0.432908
1240	Transformation, to annual crop, non-irrigated, intensive	Raw	mm2	55.4905	0	8.73265	45.7382	1.0197
1241	Transformation, to dump site	Raw	mm2	1.60395	0	0.471165	1.07862	0.0541577
1242	Transformation, to dump site, inert material landfill	Raw	mm2	3.55675	0	0.157889	3.36236	0.0365016
1243	Transformation, to dump site, residual material landfill	Raw	mm2	0.260372	0	0.100628	0.14149	0.0182547
1244	Transformation, to dump site, sanitary landfill	Raw	mm2	0.0367615	0	0.0102804	0.0252692	0.00121191
1245	Transformation, to dump site, slag compartment	Raw	mm2	0.00919912	0	0.0040505	0.00453412	0.000614506
1246	Transformation, to forest, extensive	Raw	mm2	0.330606	0	0.059101	0.248133	0.0233729
1247	Transformation, to forest, intensive	Raw	mm2	32.7916	0	7.75727	24.27	0.764291
1248	Transformation, to forest, secondary (non-use)	Raw	mm2	0.000112761	0	2.36896e-05	8.81045e-05	9.67305e-07
1249	Transformation, to forest, unspecified	Raw	mm2	4.38399	0	0.471905	3.82562	0.086463
1250	Transformation, to grassland, natural (non-use)	Raw	mm2	0.370132	0	0.072798	0.0563043	0.241029
1251	Transformation, to grassland, natural, for livestock grazing	Raw	mm2	1.05997	0	0.978599	0	0.0813722
1252	Transformation, to heterogeneous, agricultural	Raw	mm2	6.41178	0	4.33117	1.87784	0.202762
1253	Transformation, to industrial area	Raw	mm2	5.86802	0	2.61147	2.37597	0.880586
1254	Transformation, to inland waterbody, unspecified	Raw	mm2	0.000410021	0	1.29819e-05	0.000390254	6.78504e-06
1255	Transformation, to mineral extraction site	Raw	mm2	158.146	0	95.3959	54.5616	8.18894
1256	Transformation, to pasture, man made	Raw	mm2	2.33813	0	2.18876	0.0171432	0.132222
1257	Transformation, to pasture, man made, extensive	Raw	mm2	0.00138539	0	0.00027991	0.000985887	0.00011959
1258	Transformation, to pasture, man made, intensive	Raw	mm2	1.39861	0	0.33914	0.956834	0.102631
1259	Transformation, to permanent crop	Raw	mm2	1.26277	0	0.819377	0.382734	0.0606598
1260	Transformation, to permanent crop, irrigated	Raw	mm2	1.72172	0	1.26578	0.31684	0.139102
1261	Transformation, to permanent crop, irrigated, intensive	Raw	mm2	0.208297	0	0.0411528	0.152138	0.0150062
1262	Transformation, to permanent crop, non-irrigated	Raw	mm2	0.709133	0	0.652264	8.81045e-05	0.0567807
1263	Transformation, to permanent crop, non-irrigated, intensive	Raw	mm2	0.0307274	0	0.00602512	0.0225102	0.00219206
1264	Transformation, to seabed, drilling and mining	Raw	mm2	58.3471	0	50.3936	6.17936	1.77412
1265	Transformation, to seabed, infrastructure	Raw	mm2	0.0368537	0	0.0233713	0.0124673	0.00101512
1266	Transformation, to seabed, unspecified	Raw	mm2	0.00728302	0	0.00711627	3.34701e-05	0.000133285
1267	Transformation, to shrub land, sclerophyllous	Raw	mm2	3.86301	0	0.272846	3.53358	0.0565823
1268	Transformation, to traffic area, rail network	Raw	mm2	0.0493662	0	0.0139296	0.033836	0.00160061
1269	Transformation, to traffic area, rail/road embankment	Raw	mm2	2.65561	0	0.101873	2.54203	0.0117107
1270	Transformation, to traffic area, road network	Raw	mm2	9.03073	0	0.264925	8.68871	0.0770884
1271	Transformation, to unknown	Raw	mm2	0.542721	0	0.10622	0.409812	0.0266896
1272	Transformation, to unspecified, natural (non-use)	Raw	mm2	0.0893731	0	0.0886137	0	0.000759347
1273	Transformation, to urban, continuously built	Raw	mm2	0.000399698	0	0.000323924	0	7.57739e-05
1274	Transformation, to urban, discontinuously built	Raw	mm2	0.0050476	0	0.00206081	0.00259372	0.00039307
1275	Transformation, to urban/industrial fallow	Raw	mm2	0.00019353	0	0.000116967	7.03835e-05	6.18004e-06
1276	Transformation, to water bodies, artificial	Raw	mm2	3.24056	0	0.945874	1.7802	0.514481
1277	Transformation, to wetland, inland (non-use)	Raw	mm2	0.000357078	0	7.50171e-05	0.000278998	3.06313e-06
1278	Triadimenol	Soil	pg	37.223	0	17.2016	16.2294	3.792
1279	Triallate	Soil	pg	28.2639	0	12.3528	13.6007	2.31041
1280	Triasulfuron	Soil	pg	8.37447	0	3.66007	4.02984	0.684565
1281	Tribenuron	Soil	pg	3.12726	0	1.46383	1.32987	0.333555
1282	Tribenuron-methyl	Soil	pg	91.415	0	34.5929	50.472	6.35011
1283	Tribufos	Soil	ng	2.23409	0	0	2.23409	0
1284	Tributyltin compounds	Water	µg	2.64899	0	0.00997351	2.63788	0.00114358
1285	Trichlorfon	Soil	ng	24.2033	0	20.7711	0.000584985	3.43161
1286	Triclopyr	Soil	ng	18.3282	0	7.82539	9.83291	0.669954
1287	Triethylene glycol	Water	µg	64.4626	0	63.0472	0.338538	1.07695
1288	Trifloxystrobin	Air	pg	32.6079	0	2.1747	30.2492	0.184012
1289	Trifloxystrobin	Water	pg	2.22839e-06	0	1.13956e-06	8.76332e-07	2.12493e-07
1290	Trifloxystrobin	Soil	ng	6.43047	0	5.61267	0.167198	0.650599
1291	Trifluralin	Air	ng	51.5021	0	3.43467	47.7769	0.29061
1292	Trifluralin	Soil	ng	95.1962	0	39.8758	50.0106	5.30979
1293	Triforine	Soil	pg	921.182	0	180.665	674.787	65.7298
1294	Trimethylamine	Air	pg	104.383	0	40.6366	59.2437	4.5026
1295	Trimethylamine	Water	pg	250.519	0	97.5278	142.185	10.8062
1296	Trinexapac-ethyl	Soil	ng	3.12116	0	1.19829	1.69726	0.225608
1297	Trioctyltin	Water	pg	0.00445396	0	0.00430532	0	0.000148638
1298	Triphenyltin	Water	pg	0.00189293	0	0.00182976	0	6.31712e-05
1299	Trisodium phosphate	Air	ng	4.71523	0	2.60624	1.94457	0.164411
1300	Tungsten	Air	ng	42.9163	0	13.2028	17.2196	12.4939
1301	Tungsten	Water	µg	144.37	0	10.4618	131.544	2.36446
1302	Ulexite	Raw	µg	27.271	0	4.8711	20.7964	1.60345
1303	Uranium	Raw	µg	218.381	0	65.6532	90.8911	61.8366
1304	Uranium	Air	ng	139.346	0	8.5688	127.804	2.97297
1305	Uranium-234	Air	µBq	777.334	0	272.709	377.591	127.034
1306	Uranium-234	Water	mBq	1.03832	0	0.319428	0.416612	0.302278
1307	Uranium-235	Air	µBq	18.5356	0	5.70229	7.43718	5.39613
1308	Uranium-235	Water	mBq	1.15853	0	0.35641	0.464846	0.337274
1309	Uranium-238	Air	mBq	3.24866	0	0.950659	2.05849	0.239511
1310	Uranium-238	Water	mBq	3.54781	0	1.32405	1.5291	0.694662
1311	Uranium alpha	Air	mBq	2.13117	0	0.655601	0.854748	0.620825
1312	Uranium alpha	Water	mBq	35.0267	0	10.7756	14.0534	10.1977
1313	Urea	Water	ng	1.92587	0	0.831349	1.02217	0.0723494
1314	Vanadium	Raw	ng	10.0735	0	8.43918	0	1.63435
1315	Vanadium	Air	µg	257.593	0	15.5624	68.3211	173.71
1316	Vanadium	Water	µg	638.392	0	173.875	427.381	37.1366
1317	Vanadium	Soil	µg	1.85117	0	1.57454	0.185165	0.0914653
1318	Vermiculite	Raw	mg	1.51904	0	0.290566	1.10101	0.127467
1319	Vinclozolin	Soil	pg	40.9102	0	9.28144	30.3082	1.32056
1320	VOC, volatile organic compounds as C	Air	mg	43.8	43.8	0	0	0
1321	VOC, volatile organic compounds, unspecified origin	Air	mg	90.2311	90.1	0.120598	5.82214e-06	0.0104475
1322	VOC, volatile organic compounds, unspecified origin	Water	µg	993.344	0	44.5469	876.495	72.3029
1323	Volume occupied, final repository for low-active radioactive waste	Raw	mm3	8.59914	0	1.27532	6.64826	0.675557
1324	Volume occupied, final repository for radioactive waste	Raw	mm3	0.0777127	0	0.0263023	0.03297	0.0184404
1325	Volume occupied, reservoir	Raw	l*day	404.71	0	264.643	107.447	32.6201
1326	Volume occupied, underground deposit	Raw	mm3	14.1674	0	12.3993	1.24121	0.526897
1327	Water, AR	Water	cm3	109.567	0	101.373	0.00293976	8.19055
1328	Water, AT	Water	l	5.6112	0	1.36285	4.14266	0.105693
1329	Water, AU	Water	l	1.81822	0	0.627542	1.12329	0.0673823
1330	Water, BA	Water	cm3	809.806	0	188.216	598.71	22.8795
1331	Water, BD	Water	mm3	7.00985e-07	0	5.20024e-07	0	1.80961e-07
1332	Water, BE	Water	cm3	80.2086	0	37.1473	40.4797	2.58152
1333	Water, BG	Water	cm3	696.062	0	180.365	364.868	150.83
1334	Water, BR	Water	l	4.3826	0	1.24224	3.04405	0.0963218
1335	Water, CA	Water	l	6.75333	0	2.73218	3.82547	0.195685
1336	Water, CH	Water	l	14.4789	0	1.54376	12.5392	0.395956
1337	Water, CI	Water	mm3	23.4074	0	4.68761	17.0143	1.70544
1338	Water, CL	Water	l	1.84025	0	0.868118	0.901292	0.0708388
1339	Water, CN	Water	l	68.158	0	19.7213	46.7648	1.67195
1340	Water, CO	Water	cm3	169.345	0	156.904	0.00121684	12.4396
1341	Water, cooling, unspecified natural origin, AR	Raw	cm3	5.75746	0	5.40341	0	0.354043
1342	Water, cooling, unspecified natural origin, AT	Raw	cm3	2.36004	0	0.854376	1.45411	0.0515555
1343	Water, cooling, unspecified natural origin, AU	Raw	cm3	27.9838	0	12.8836	14.0441	1.05609
1344	Water, cooling, unspecified natural origin, BA	Raw	cm3	1.72728	0	0.671966	0.99922	0.0560957
1345	Water, cooling, unspecified natural origin, BE	Raw	cm3	11.2231	0	5.35787	5.5056	0.359592
1346	Water, cooling, unspecified natural origin, BG	Raw	cm3	10.6112	0	2.72207	5.64729	2.24189
1347	Water, cooling, unspecified natural origin, BR	Raw	cm3	13.3162	0	5.77904	7.07229	0.464877
1348	Water, cooling, unspecified natural origin, CA	Raw	cm3	65.426	0	41.4724	22.5138	1.43979
1349	Water, cooling, unspecified natural origin, CH	Raw	cm3	33.1585	0	2.34894	30.2135	0.596082
1350	Water, cooling, unspecified natural origin, CL	Raw	cm3	3.70295	0	1.76609	1.79275	0.144113
1351	Water, cooling, unspecified natural origin, CN	Raw	cm3	351.859	0	109.69	232.434	9.73444
1352	Water, cooling, unspecified natural origin, CO	Raw	cm3	1.00647	0	0.929318	0	0.0771485
1353	Water, cooling, unspecified natural origin, CY	Raw	mm3	389.089	0	148.475	228.84	11.775
1354	Water, cooling, unspecified natural origin, CZ	Raw	cm3	93.1582	0	44.6902	44.9719	3.49606
1355	Water, cooling, unspecified natural origin, DE	Raw	cm3	86.5257	0	26.3678	58.5396	1.61836
1356	Water, cooling, unspecified natural origin, DK	Raw	cm3	2.11397	0	0.78324	1.28383	0.0469055
1357	Water, cooling, unspecified natural origin, EE	Raw	cm3	2.53382	0	0.694701	1.78349	0.0556311
1358	Water, cooling, unspecified natural origin, ES	Raw	cm3	23.987	0	9.39928	13.9353	0.652398
1359	Water, cooling, unspecified natural origin, Europe without Switzerland	Raw	cm3	55.5619	0	2.55558	52.7736	0.23276
1360	Water, cooling, unspecified natural origin, FI	Raw	cm3	6.74108	0	2.61151	3.93083	0.198742
1361	Water, cooling, unspecified natural origin, FR	Raw	cm3	104.124	0	33.4923	67.2329	3.39849
1362	Water, cooling, unspecified natural origin, GB	Raw	cm3	29.5476	0	15.0597	13.5023	0.985635
1363	Water, cooling, unspecified natural origin, GLO	Raw	cm3	13.5291	0	0.408694	13.0708	0.0496135
1364	Water, cooling, unspecified natural origin, GR	Raw	cm3	18.8453	0	6.84952	11.3732	0.62255
1365	Water, cooling, unspecified natural origin, HR	Raw	mm3	831.141	0	340.248	470.069	20.8243
1366	Water, cooling, unspecified natural origin, HU	Raw	cm3	5.53729	0	2.21623	3.15766	0.163404
1367	Water, cooling, unspecified natural origin, IAI Area, Africa	Raw	mm3	0.217038	0	0.129734	0	0.0873035
1368	Water, cooling, unspecified natural origin, IAI Area, Asia, without China and GCC	Raw	mm3	0.000165429	0	9.88851e-05	0	6.65439e-05
1369	Water, cooling, unspecified natural origin, IAI Area, EU27 & EFTA	Raw	mm3	1.03106	0	0.616341	0	0.414717
1370	Water, cooling, unspecified natural origin, IAI Area, Gulf Cooperation Council	Raw	mm3	0.000282008	0	0.00016857	0	0.000113438
1371	Water, cooling, unspecified natural origin, IAI Area, Russia & RER w/o EU27 & EFTA	Raw	mm3	1.15406	0	0.690175	0	0.463885
1372	Water, cooling, unspecified natural origin, IAI Area, South America	Raw	mm3	0.161518	0	0.0965885	0	0.0649294
1373	Water, cooling, unspecified natural origin, ID	Raw	cm3	15.0616	0	5.3422	9.28536	0.434045
1374	Water, cooling, unspecified natural origin, IE	Raw	cm3	2.60456	0	1.21499	1.30133	0.0882308
1375	Water, cooling, unspecified natural origin, IN	Raw	cm3	112.859	0	42.3983	67.0526	3.40858
1376	Water, cooling, unspecified natural origin, IR	Raw	l	6.77846	0	0.0128934	0.0166629	6.7489
1377	Water, cooling, unspecified natural origin, IS	Raw	mm3	0.910614	0	0.276494	0.604377	0.0297426
1378	Water, cooling, unspecified natural origin, IT	Raw	cm3	25.2247	0	11.1843	13.2578	0.782672
1379	Water, cooling, unspecified natural origin, JP	Raw	cm3	82.0677	0	47.5129	33.1167	1.43812
1380	Water, cooling, unspecified natural origin, KR	Raw	cm3	49.7615	0	21.9628	26.5473	1.25136
1381	Water, cooling, unspecified natural origin, LT	Raw	mm3	624.801	0	243.221	372.232	9.34806
1382	Water, cooling, unspecified natural origin, LU	Raw	mm3	208.647	0	43.8692	163.033	1.74506
1383	Water, cooling, unspecified natural origin, LV	Raw	mm3	909.703	0	391.049	498.67	19.984
1384	Water, cooling, unspecified natural origin, MA	Raw	mm3	27.3376	0	15.894	10.1606	1.28297
1385	Water, cooling, unspecified natural origin, MK	Raw	mm3	826.017	0	307.684	493.197	25.1363
1386	Water, cooling, unspecified natural origin, MT	Raw	mm3	323.638	0	62.5771	255.891	5.17074
1387	Water, cooling, unspecified natural origin, MX	Raw	cm3	18.9734	0	9.31315	8.91086	0.749429
1388	Water, cooling, unspecified natural origin, MY	Raw	cm3	9.69503	0	3.45843	5.962	0.274594
1389	Water, cooling, unspecified natural origin, NL	Raw	cm3	18.5678	0	11.0255	7.17414	0.368074
1390	Water, cooling, unspecified natural origin, NO	Raw	mm3	329.313	0	61.0536	265.933	2.32685
1391	Water, cooling, unspecified natural origin, NP	Raw	mm3	0.0558235	0	0	0.0558235	0
1392	Water, cooling, unspecified natural origin, OCE	Raw	mm3	0.0159138	0	0.00951247	0	0.00640134
1393	Water, cooling, unspecified natural origin, PE	Raw	cm3	2.13412	0	0.869045	1.20375	0.0613235
1394	Water, cooling, unspecified natural origin, PH	Raw	mm3	5.86982	0	3.11845	2.60919	0.142184
1395	Water, cooling, unspecified natural origin, PL	Raw	cm3	89.2266	0	32.7959	53.8186	2.61223
1396	Water, cooling, unspecified natural origin, PT	Raw	cm3	2.92472	0	1.36495	1.46476	0.0950169
1397	Water, cooling, unspecified natural origin, RER	Raw	cm3	117.116	0	46.4899	68.2366	2.38906
1398	Water, cooling, unspecified natural origin, RNA	Raw	mm3	1.34516	0	0.801915	0.00407917	0.539166
1399	Water, cooling, unspecified natural origin, RO	Raw	cm3	15.8193	0	5.06878	10.0777	0.672793
1400	Water, cooling, unspecified natural origin, RoW	Raw	cm3	795.247	0	319.58	444.077	31.5897
1401	Water, cooling, unspecified natural origin, RS	Raw	cm3	22.0201	0	10.1447	10.9952	0.880211
1402	Water, cooling, unspecified natural origin, RU	Raw	cm3	500.384	0	342.826	151.416	6.14149
1403	Water, cooling, unspecified natural origin, SA	Raw	cm3	36.0702	0	20.1035	15.3167	0.649917
1404	Water, cooling, unspecified natural origin, SE	Raw	cm3	14.0593	0	5.3211	8.33133	0.406851
1405	Water, cooling, unspecified natural origin, SI	Raw	cm3	11.635	0	3.95705	7.34744	0.330459
1406	Water, cooling, unspecified natural origin, SK	Raw	cm3	11.0787	0	3.47089	7.31326	0.294587
1407	Water, cooling, unspecified natural origin, TH	Raw	cm3	8.90773	0	3.13873	5.52038	0.248626
1408	Water, cooling, unspecified natural origin, TR	Raw	cm3	77.1134	0	10.033	10.0279	57.0525
1409	Water, cooling, unspecified natural origin, TW	Raw	cm3	15.4535	0	5.83449	9.1681	0.450894
1410	Water, cooling, unspecified natural origin, TZ	Raw	mm3	452.754	0	172.511	259.034	21.2092
1411	Water, cooling, unspecified natural origin, UA	Raw	cm3	30.9402	0	11.8886	18.1475	0.904145
1412	Water, cooling, unspecified natural origin, US	Raw	cm3	387.939	0	237.292	143.098	7.54862
1413	Water, cooling, unspecified natural origin, WEU	Raw	mm3	0.223965	0	0.0708621	0.143113	0.00999002
1414	Water, cooling, unspecified natural origin, ZA	Raw	cm3	16.3493	0	0.767632	15.5025	0.0791431
1415	Water, CR	Water	mm3	0.275567	0	0.0542034	0.201644	0.0197202
1416	Water, CY	Water	mm3	386.692	0	147.56	227.43	11.7024
1417	Water, CZ	Water	cm3	288.946	0	109.288	171.318	8.34015
1418	Water, DE	Water	l	2.68843	0	0.850982	1.78454	0.0529079
1419	Water, DK	Water	cm3	3.2683	0	1.42658	1.75369	0.0880312
1420	Water, EC	Water	mm3	3.12496	0	0.615554	2.28545	0.22395
1421	Water, EE	Water	cm3	3.96503	0	2.07935	1.71665	0.169027
1422	Water, ES	Water	l	3.28218	0	1.23349	1.95761	0.0910893
1423	Water, Europe without Switzerland	Water	cm3	16.0327	0	9.705	5.69269	0.63504
1424	Water, Europe, without Russia and Turkey	Water	mm3	132.997	0	124.491	0	8.50598
1425	Water, FI	Water	l	1.24363	0	0.54191	0.657866	0.0438506
1426	Water, FR	Water	l	12.4892	0	3.38936	8.59533	0.50455
1427	Water, GB	Water	cm3	273.188	0	241.192	15.8468	16.1492
1428	Water, GH	Water	mm3	22.8076	0	4.59949	16.5347	1.67338
1429	Water, GLO	Water	cm3	58.9485	0	5.64725	51.0927	2.20856
1430	Water, GR	Water	cm3	607.204	0	262.971	319.292	24.9412
1431	Water, HN	Water	mm3	0.0289248	0	0.00582503	0.0209805	0.00211926
1432	Water, HR	Water	cm3	46.1644	0	13.4011	31.6687	1.09453
1433	Water, HU	Water	cm3	40.9646	0	14.676	25.1521	1.13652
1434	Water, IAI Area, Africa	Water	mm3	49.2713	0	11.2024	30.5312	7.53773
1435	Water, IAI Area, Asia, without China and GCC	Water	mm3	80.8812	0	14.6727	56.3771	9.83151
1436	Water, IAI Area, EU27 & EFTA	Water	mm3	787.058	0	41.4295	717.848	27.7802
1437	Water, IAI Area, Gulf Cooperation Council	Water	mm3	167.48	0	59.4296	68.0529	39.9973
1438	Water, IAI Area, North America, without Quebec	Water	mm3	41.8579	0	0	41.8579	0
1439	Water, IAI Area, Russia & RER w/o EU27 & EFTA	Water	mm3	154.66	0	29.156	105.919	19.5849
1440	Water, IAI Area, South America	Water	mm3	48.7642	0	6.40371	38.1627	4.19779
1441	Water, ID	Water	cm3	165.7	0	66.5836	93.7326	5.38419
1442	Water, IE	Water	cm3	89.1893	0	37.4365	48.9018	2.85096
1443	Water, IL	Water	mm3	0.100728	0	0.0199627	0.0735923	0.00717275
1444	Water, IN	Water	l	5.3134	0	2.06909	3.08365	0.160663
1445	Water, in air	Raw	mm3	2.71737	0	2.31589	0	0.401482
1446	Water, IR	Water	l	294.465	0	0.40759	0.626016	293.431
1447	Water, IS	Water	cm3	444.119	0	132.082	288.219	23.817
1448	Water, IT	Water	l	2.29446	0	0.766878	1.46827	0.0593125
1449	Water, JP	Water	l	6.31544	0	3.85727	2.33945	0.118716
1450	Water, KR	Water	cm3	206.319	0	78.7107	121.845	5.76378
1451	Water, lake, AT	Raw	mm3	7.12219e-05	0	0	7.12219e-05	0
1452	Water, lake, BE	Raw	mm3	0.000140965	0	0	0.000140965	0
1453	Water, lake, BG	Raw	mm3	0.00314105	0	0	0.00314105	0
1454	Water, lake, BR	Raw	mm3	8.41891	0	7.17196	0	1.24695
1455	Water, lake, CA	Raw	cm3	2.81327	0	0.0728915	2.73579	0.00459265
1456	Water, lake, CH	Raw	mm3	160.413	0	17.03	140.223	3.16051
1457	Water, lake, CN	Raw	mm3	0.00286833	0	0.00103867	0.00147457	0.000355093
1458	Water, lake, CO	Raw	mm3	1.09646	0	0.92986	0	0.166602
1459	Water, lake, CZ	Raw	mm3	2.06878e-06	0	0	2.06878e-06	0
1460	Water, lake, DE	Raw	mm3	0.299968	0	0.0146659	0.273909	0.0113929
1461	Water, lake, DK	Raw	mm3	0.000192086	0	0	0.000192086	0
1462	Water, lake, ES	Raw	mm3	0.000158111	0	0	0.000158111	0
1463	Water, lake, Europe without Switzerland	Raw	mm3	356.53	0	30.8181	322.394	3.3179
1464	Water, lake, FI	Raw	mm3	4.84653e-05	0	0	4.84653e-05	0
1465	Water, lake, FR	Raw	mm3	0.000369385	0	0	0.000369385	0
1466	Water, lake, GB	Raw	mm3	0.000288148	0	0	0.000288148	0
1467	Water, lake, GLO	Raw	mm3	3.40025	0	2.23734	0.733841	0.429063
1468	Water, lake, HU	Raw	mm3	0.000314035	0	0	0.000314035	0
1469	Water, lake, IN	Raw	mm3	27.8362	0	23.8517	0	3.98451
1470	Water, lake, IT	Raw	mm3	0.000336508	0	0	0.000336508	0
1471	Water, lake, JP	Raw	mm3	0.000287814	0	0	0.000287814	0
1472	Water, lake, KR	Raw	mm3	6.90993e-06	0	0	6.90993e-06	0
1473	Water, lake, LU	Raw	mm3	4.88557e-06	0	0	4.88557e-06	0
1474	Water, lake, NL	Raw	mm3	0.000302569	0	0	0.000302569	0
1475	Water, lake, NO	Raw	mm3	1.32986e-05	0	0	1.32986e-05	0
1476	Water, lake, PL	Raw	mm3	2.73051e-05	0	0	2.73051e-05	0
1477	Water, lake, PT	Raw	mm3	6.08107e-05	0	0	6.08107e-05	0
1478	Water, lake, RER	Raw	mm3	1.28051	0	0.137207	1.11359	0.0297199
1479	Water, lake, RNA	Raw	mm3	0.000637908	0	0.000156021	0.00042689	5.49968e-05
1480	Water, lake, RoW	Raw	cm3	1.90529	0	0.375553	1.4857	0.0440445
1481	Water, lake, RU	Raw	mm3	8.65085e-05	0	0	8.65085e-05	0
1482	Water, lake, SE	Raw	mm3	0.00238449	0	0.000163634	0.00213885	8.20066e-05
1483	Water, lake, SK	Raw	mm3	3.97061e-06	0	0	3.97061e-06	0
1484	Water, lake, TR	Raw	mm3	3.05774e-06	0	0	3.05774e-06	0
1485	Water, lake, TW	Raw	mm3	0.000114793	0	0	0.000114793	0
1486	Water, lake, US	Raw	mm3	0.00442897	0	0.000381567	0.0040121	3.53033e-05
1487	Water, lake, ZA	Raw	mm3	7.63562	0	6.43622	0	1.19939
1488	Water, LT	Water	cm3	31.9297	0	28.5215	1.26487	2.14328
1489	Water, LU	Water	cm3	40.6326	0	16.1036	23.2543	1.27466
1490	Water, LV	Water	cm3	142.241	0	131.342	0.506349	10.3934
1491	Water, MA	Water	mm3	18.3615	0	10.3483	7.17726	0.836009
1492	Water, MK	Water	cm3	43.5666	0	21.9391	19.7753	1.85225
1493	Water, MT	Water	mm3	322.545	0	62.3656	255.026	5.15327
1494	Water, MX	Water	l	2.77569	0	1.16746	1.51422	0.0940038
1495	Water, MY	Water	cm3	196.833	0	86.419	103.468	6.94647
1496	Water, NL	Water	cm3	37.5201	0	21.9093	14.8735	0.737358
1497	Water, NO	Water	cm3	824.86	0	586.046	225.803	13.011
1498	Water, NORDEL	Water	mm3	1.01098	0	0.375178	0.607802	0.0280044
1499	Water, NP	Water	cm3	249.267	0	95.798	145.845	7.62418
1500	Water, NZ	Water	mm3	0.0021411	0	0.000411923	0.00157931	0.000149866
1501	Water, OCE	Water	mm3	45.1517	0	2.77981	40.606	1.76588
1502	Water, PE	Water	cm3	32.9392	0	15.5943	16.0666	1.27831
1503	Water, PG	Water	mm3	34.2358	0	0.524663	33.6569	0.0542469
1504	Water, PH	Water	mm3	287.276	0	135.375	144.26	7.6402
1505	Water, PL	Water	cm3	358.619	0	134.784	213.136	10.6983
1506	Water, PT	Water	l	1.39375	0	0.542559	0.807495	0.0436979
1507	Water, RAF	Water	cm3	5.7922	0	0.225619	5.14673	0.419851
1508	Water, RAS	Water	cm3	1.40216	0	0.464117	0.758959	0.179088
1509	Water, RER	Water	cm3	107.822	0	39.11	66.321	2.39121
1510	Water, river, AR	Raw	mm3	139.886	0	129.326	0	10.5595
1511	Water, river, AT	Raw	mm3	0.318205	0	0.0874847	0.222823	0.00789813
1512	Water, river, AU	Raw	mm3	125.511	0	13.6341	105.145	6.73238
1513	Water, river, BE	Raw	mm3	0.859101	0	0.388639	0.441018	0.0294447
1514	Water, river, BG	Raw	mm3	9.8362	0	0.00629309	9.8263	0.00360185
1515	Water, river, BR	Raw	cm3	2.68946	0	2.37768	0.237404	0.0743755
1516	Water, river, CA	Raw	cm3	3.39508	0	3.22167	0	0.173405
1517	Water, river, CH	Raw	cm3	1.33284	0	0.31963	0.955878	0.0573307
1518	Water, river, CN	Raw	cm3	10.3678	0	9.31404	0.458548	0.59523
1519	Water, river, CO	Raw	mm3	36.35	0	28.4369	0	7.91313
1520	Water, river, CZ	Raw	mm3	0.0090014	0	0.00234602	0.00647233	0.000183044
1521	Water, river, DE	Raw	cm3	1.2271	0	0.959743	0.200409	0.0669507
1522	Water, river, DK	Raw	mm3	0.680743	0	0.070599	0.600954	0.00919066
1523	Water, river, ES	Raw	mm3	425.482	0	370.356	25.1713	29.9546
1524	Water, river, Europe without Switzerland	Raw	cm3	14.7159	0	0.482474	14.1817	0.0517746
1525	Water, river, FI	Raw	mm3	0.237884	0	0.0793539	0.151627	0.00690343
1526	Water, river, FR	Raw	cm3	1.61293	0	1.43607	0.00467867	0.172183
1527	Water, river, GB	Raw	mm3	623.569	0	583.652	0.90149	39.0154
1528	Water, river, GLO	Raw	cm3	2.74019	0	0.787894	1.80594	0.146363
1529	Water, river, HU	Raw	mm3	1.00571	0	0.0201691	0.982416	0.00312939
1530	Water, river, IN	Raw	cm3	3.74753	0	3.21602	0.206375	0.325138
1531	Water, river, IT	Raw	mm3	3.58748	0	2.34348	1.05279	0.19121
1532	Water, river, JP	Raw	mm3	0.900541	0	1.65097e-05	0.900524	8.68651e-07
1533	Water, river, KR	Raw	mm3	524.013	0	190.937	317.904	15.1718
1534	Water, river, LU	Raw	mm3	0.0165112	0	0.0011299	0.0152848	9.6485e-05
1535	Water, river, MA	Raw	mm3	11.716	0	10.3749	0	1.34111
1536	Water, river, MY	Raw	mm3	188.147	0	94.8871	89.5273	3.73252
1537	Water, river, NL	Raw	mm3	14.0226	0	12.9699	1.03224	0.0204344
1538	Water, river, NO	Raw	mm3	0.234789	0	0.190023	0.0416056	0.00316006
1539	Water, river, PE	Raw	mm3	60.7597	0	47.2664	0.339333	13.154
1540	Water, river, PH	Raw	mm3	596.168	0	300.205	273.189	22.7738
1541	Water, river, PL	Raw	mm3	0.0872614	0	0.00132335	0.0854255	0.000512528
1542	Water, river, PT	Raw	mm3	0.196038	0	0.00397268	0.19025	0.00181607
1543	Water, river, RAS	Raw	cm3	2.85306	0	0.942639	1.54486	0.36556
1544	Water, river, RER	Raw	cm3	14.9488	0	0.0395227	14.8947	0.0144946
1545	Water, river, RLA	Raw	mm3	584.975	0	151.564	409.464	23.9465
1546	Water, river, RNA	Raw	cm3	1.05292	0	0.284934	0.733666	0.0343189
1547	Water, river, RO	Raw	mm3	592.471	0	196.052	367.319	29.0995
1548	Water, river, RoW	Raw	cm3	271.99	0	14.5952	73.9405	183.454
1549	Water, river, RU	Raw	cm3	10.4713	0	10.2494	0.0791984	0.142738
1550	Water, river, SE	Raw	mm3	3.81459	0	0.917215	2.62072	0.276653
1551	Water, river, SK	Raw	mm3	0.0124488	0	1.82175e-05	0.0124223	8.32383e-06
1552	Water, river, TN	Raw	mm3	2.81535	0	1.47913	1.14502	0.191199
1553	Water, river, TR	Raw	mm3	0.00956693	0	0	0.00956693	0
1554	Water, river, TW	Raw	mm3	0.359159	0	0	0.359159	0
1555	Water, river, TZ	Raw	mm3	5.28104	0	0.0704347	5.20334	0.00726535
1556	Water, river, US	Raw	cm3	12.8781	0	11.9971	0.354581	0.526421
1557	Water, river, WEU	Raw	mm3	2.55852e-05	0	4.81348e-06	1.98064e-05	9.65295e-07
1558	Water, river, ZA	Raw	cm3	1.96815	0	1.73113	0.0120753	0.22494
1559	Water, RLA	Water	mm3	478.855	0	170.313	276.221	32.3211
1560	Water, RME	Water	cm3	56.9566	0	2.21859	50.6095	4.12854
1561	Water, RNA	Water	cm3	1.63183	0	0.633686	0.918123	0.0800192
1562	Water, RO	Water	l	2.38811	0	0.79595	1.47409	0.118066
1563	Water, RoW	Water	l	76.2272	0	29.381	44.1595	2.68662
1564	Water, RS	Water	l	1.19721	0	0.472018	0.684093	0.0411033
1565	Water, RU	Water	l	17.22	0	5.5659	11.2307	0.423355
1566	Water, SA	Water	cm3	36.3983	0	20.3566	15.3884	0.65325
1567	Water, salt, ocean	Raw	cm3	42.3852	0	25.6458	13.6653	3.07404
1568	Water, salt, sole	Raw	cm3	34.9122	0	1.91997	30.4833	2.50891
1569	Water, SE	Water	l	7.08547	0	2.63394	4.24496	0.206567
1570	Water, SI	Water	cm3	278.521	0	208.101	51.6171	18.8036
1571	Water, SK	Water	cm3	527.101	0	178.165	333.47	15.4654
1572	Water, TH	Water	cm3	79.112	0	31.8147	44.7772	2.52012
1573	Water, TR	Water	l	14.3581	0	0.944698	0.998245	12.4152
1574	Water, turbine use, unspecified natural origin, AR	Raw	cm3	105.044	0	97.115	0	7.92947
1575	Water, turbine use, unspecified natural origin, AT	Raw	l	5.61029	0	1.36238	4.14224	0.10567
1576	Water, turbine use, unspecified natural origin, AU	Raw	l	1.789	0	0.61418	1.10854	0.0662815
1577	Water, turbine use, unspecified natural origin, BA	Raw	cm3	808.348	0	187.605	597.912	22.831
1578	Water, turbine use, unspecified natural origin, BE	Raw	cm3	69.2028	0	31.8882	35.0864	2.22816
1579	Water, turbine use, unspecified natural origin, BG	Raw	cm3	685.696	0	177.687	359.387	148.622
1580	Water, turbine use, unspecified natural origin, BR	Raw	l	4.32615	0	1.18196	3.04812	0.0960699
1581	Water, turbine use, unspecified natural origin, CA	Raw	l	6.71029	0	2.6998	3.81556	0.194928
1582	Water, turbine use, unspecified natural origin, CH	Raw	l	14.4403	0	1.54145	12.5033	0.395547
1583	Water, turbine use, unspecified natural origin, CL	Raw	l	1.8365	0	0.866328	0.899478	0.0706927
1584	Water, turbine use, unspecified natural origin, CN	Raw	l	67.791	0	19.6094	46.5197	1.66191
1585	Water, turbine use, unspecified natural origin, CO	Raw	cm3	168.438	0	156.072	0	12.366
1586	Water, turbine use, unspecified natural origin, CZ	Raw	cm3	198.969	0	66.1065	127.9	4.96187
1587	Water, turbine use, unspecified natural origin, DE	Raw	l	2.60514	0	0.825453	1.72833	0.0513578
1588	Water, turbine use, unspecified natural origin, DK	Raw	cm3	2.30266	0	1.01532	1.21774	0.0696028
1589	Water, turbine use, unspecified natural origin, EE	Raw	cm3	1.53041	0	1.41507	0	0.115341
1590	Water, turbine use, unspecified natural origin, ES	Raw	l	3.25917	0	1.22444	1.94427	0.090463
1591	Water, turbine use, unspecified natural origin, FI	Raw	l	1.23772	0	0.539636	0.654405	0.0436812
1592	Water, turbine use, unspecified natural origin, FR	Raw	l	12.3869	0	3.35636	8.52935	0.501204
1593	Water, turbine use, unspecified natural origin, GB	Raw	cm3	243.411	0	225.982	2.27444	15.1539
1594	Water, turbine use, unspecified natural origin, GLO	Raw	mm3	16.4887	0	0.753283	15.4519	0.283512
1595	Water, turbine use, unspecified natural origin, GR	Raw	cm3	588.679	0	256.227	308.124	24.3282
1596	Water, turbine use, unspecified natural origin, HR	Raw	cm3	46.0548	0	13.2535	31.7114	1.08986
1597	Water, turbine use, unspecified natural origin, HU	Raw	cm3	35.4354	0	12.4632	21.998	0.974144
1598	Water, turbine use, unspecified natural origin, ID	Raw	cm3	149.694	0	60.7888	83.9947	4.91025
1599	Water, turbine use, unspecified natural origin, IE	Raw	cm3	86.5509	0	36.2053	47.584	2.76159
1600	Water, turbine use, unspecified natural origin, IN	Raw	l	5.19932	0	2.02522	3.01706	0.157046
1601	Water, turbine use, unspecified natural origin, IR	Raw	l	287.593	0	0.394505	0.609167	286.589
1602	Water, turbine use, unspecified natural origin, IS	Raw	cm3	445.726	0	132.56	289.262	23.9032
1603	Water, turbine use, unspecified natural origin, IT	Raw	l	2.27364	0	0.757247	1.45774	0.0586529
1604	Water, turbine use, unspecified natural origin, JP	Raw	l	6.23633	0	3.81087	2.30813	0.117334
1605	Water, turbine use, unspecified natural origin, KR	Raw	cm3	158.352	0	57.2686	96.5324	4.55059
1606	Water, turbine use, unspecified natural origin, LT	Raw	cm3	31.3252	0	28.2772	0.913324	2.13465
1607	Water, turbine use, unspecified natural origin, LU	Raw	cm3	40.423	0	16.0609	23.089	1.27305
1608	Water, turbine use, unspecified natural origin, LV	Raw	cm3	141.317	0	130.944	0	10.3731
1609	Water, turbine use, unspecified natural origin, MK	Raw	cm3	42.8471	0	21.6867	19.3287	1.83179
1610	Water, turbine use, unspecified natural origin, MX	Raw	l	2.7565	0	1.15804	1.50522	0.0932448
1611	Water, turbine use, unspecified natural origin, MY	Raw	cm3	187.524	0	83.1352	97.6992	6.68942
1612	Water, turbine use, unspecified natural origin, NL	Raw	cm3	20.271	0	11.4286	8.44895	0.393434
1613	Water, turbine use, unspecified natural origin, NO	Raw	cm3	851.795	0	605.265	233.096	13.4337
1614	Water, turbine use, unspecified natural origin, NP	Raw	cm3	249.267	0	95.798	145.845	7.62418
1615	Water, turbine use, unspecified natural origin, PE	Raw	cm3	34.5288	0	17.6776	15.3955	1.45567
1616	Water, turbine use, unspecified natural origin, PL	Raw	cm3	280.728	0	106.427	165.85	8.45106
1617	Water, turbine use, unspecified natural origin, PT	Raw	l	1.39125	0	0.541352	0.806282	0.0436161
1618	Water, turbine use, unspecified natural origin, RER	Raw	cm3	4.84576	0	0.314669	4.38197	0.149115
1619	Water, turbine use, unspecified natural origin, RNA	Raw	mm3	0.47513	0	0.102581	0.336389	0.0361595
1620	Water, turbine use, unspecified natural origin, RO	Raw	l	2.37309	0	0.791124	1.46453	0.117431
1621	Water, turbine use, unspecified natural origin, RoW	Raw	l	75.4186	0	28.9919	43.7848	2.64191
1622	Water, turbine use, unspecified natural origin, RS	Raw	l	1.17588	0	0.462177	0.67345	0.0402499
1623	Water, turbine use, unspecified natural origin, RU	Raw	l	16.7234	0	5.22491	11.0816	0.416929
1624	Water, turbine use, unspecified natural origin, SE	Raw	l	7.07272	0	2.62911	4.23741	0.2062
1625	Water, turbine use, unspecified natural origin, SI	Raw	cm3	267.116	0	204.224	44.412	18.4798
1626	Water, turbine use, unspecified natural origin, SK	Raw	cm3	516.566	0	174.878	326.501	15.1874
1627	Water, turbine use, unspecified natural origin, TH	Raw	cm3	70.3079	0	28.7263	39.3061	2.27548
1628	Water, turbine use, unspecified natural origin, TR	Raw	l	14.2879	0	0.935093	0.988769	12.364
1629	Water, turbine use, unspecified natural origin, TW	Raw	cm3	168.985	0	156.558	0	12.4268
1630	Water, turbine use, unspecified natural origin, TZ	Raw	cm3	36.0668	0	11.7731	22.8463	1.44743
1631	Water, turbine use, unspecified natural origin, UA	Raw	cm3	956.764	0	369.236	557.357	30.1708
1632	Water, turbine use, unspecified natural origin, US	Raw	l	23.912	0	14.4668	8.93936	0.505874
1633	Water, turbine use, unspecified natural origin, ZA	Raw	cm3	22.1838	0	5.58898	15.8465	0.748272
1634	Water, TW	Water	cm3	184.155	0	162.298	8.98483	12.8722
1635	Water, TZ	Water	cm3	36.3992	0	11.9057	23.0298	1.46373
1636	Water, UA	Water	cm3	987.531	0	380.947	575.525	31.0593
1637	Water, UCTE	Water	mm3	0.0192303	0	0.00522569	0.00773102	0.00627363
1638	Water, UCTE without Germany	Water	mm3	0.00651192	0	0.00184487	0.00455246	0.000114587
1639	Water, unspecified natural origin, AT	Raw	mm3	0.589777	0	0.0331597	0.552615	0.00400182
1640	Water, unspecified natural origin, AU	Raw	mm3	0.00165232	0	0.000139434	0.0014648	4.80849e-05
1641	Water, unspecified natural origin, BD	Raw	mm3	7.00985e-07	0	5.20024e-07	0	1.80961e-07
1642	Water, unspecified natural origin, BE	Raw	mm3	2.0456	0	0.899055	1.08161	0.0649325
1643	Water, unspecified natural origin, BG	Raw	mm3	23.6498	0	0.00138745	23.6476	0.000794104
1644	Water, unspecified natural origin, BR	Raw	mm3	741.623	0	731.161	0.229988	10.2312
1645	Water, unspecified natural origin, CA	Raw	mm3	389.523	0	47.1883	331.639	10.6962
1646	Water, unspecified natural origin, CH	Raw	cm3	29.5936	0	0.675803	28.704	0.21376
1647	Water, unspecified natural origin, CL	Raw	mm3	0.0348663	0	0.000467575	0.0343474	5.13484e-05
1648	Water, unspecified natural origin, CN	Raw	mm3	356.854	0	28.4715	309.703	18.6793
1649	Water, unspecified natural origin, CO	Raw	mm3	6.57681	0	5.83486	0.0309522	0.71099
1650	Water, unspecified natural origin, CZ	Raw	mm3	0.177921	0	0.124477	0.0423957	0.0110481
1651	Water, unspecified natural origin, DE	Raw	mm3	8.11017	0	0.895825	7.14759	0.0667515
1652	Water, unspecified natural origin, DK	Raw	mm3	1.46392	0	0.0156	1.44629	0.002029
1653	Water, unspecified natural origin, EE	Raw	mm3	0.00603975	0	0.000602569	0.00506993	0.00036725
1654	Water, unspecified natural origin, ES	Raw	mm3	3.00137	0	1.56081	1.1988	0.241763
1655	Water, unspecified natural origin, Europe without Switzerland	Raw	mm3	599.208	0	431.266	127.61	40.332
1656	Water, unspecified natural origin, FI	Raw	mm3	0.559397	0	0.17411	0.370723	0.014564
1657	Water, unspecified natural origin, FR	Raw	mm3	3.42158	0	0.551572	2.80652	0.063491
1658	Water, unspecified natural origin, GB	Raw	mm3	2.56903	0	0.361344	2.17827	0.0294155
1659	Water, unspecified natural origin, GLO	Raw	cm3	17.4861	0	0.547111	16.8906	0.0484394
1660	Water, unspecified natural origin, HN	Raw	mm3	0.0289248	0	0.00582503	0.0209805	0.00211926
1661	Water, unspecified natural origin, HU	Raw	mm3	2.3885	0	0.0211827	2.36525	0.00206132
1662	Water, unspecified natural origin, IAI Area, Africa	Raw	mm3	25.3639	0	1.42536	22.9794	0.959124
1663	Water, unspecified natural origin, IAI Area, Asia, without China and GCC	Raw	mm3	47.2132	0	2.79921	42.5739	1.84014
1664	Water, unspecified natural origin, IAI Area, EU27 & EFTA	Raw	mm3	263.186	0	8.30831	249.409	5.46889
1665	Water, unspecified natural origin, IAI Area, Gulf Cooperation Council	Raw	mm3	51.4333	0	0.127363	51.2203	0.0857177
1666	Water, unspecified natural origin, IAI Area, North America, without Quebec	Raw	mm3	32.4016	0	0	32.4016	0
1667	Water, unspecified natural origin, IAI Area, Russia & RER w/o EU27 & EFTA	Raw	mm3	93.3252	0	10.5768	75.6643	7.08411
1668	Water, unspecified natural origin, IAI Area, South America	Raw	mm3	37.4169	0	4.22904	30.4549	2.73297
1669	Water, unspecified natural origin, ID	Raw	mm3	0.0698361	0	0.0141996	0.0504703	0.0051661
1670	Water, unspecified natural origin, IN	Raw	cm3	27.9594	0	26.5609	0.000379166	1.39814
1671	Water, unspecified natural origin, IR	Raw	l	50	50	0	0	0
1672	Water, unspecified natural origin, IT	Raw	mm3	3.168	0	0.550489	2.57044	0.0470718
1673	Water, unspecified natural origin, JP	Raw	mm3	5.40638	0	3.04804	2.26489	0.0934457
1674	Water, unspecified natural origin, KR	Raw	mm3	1.05061	0	0.876399	0.103059	0.0711521
1675	Water, unspecified natural origin, LU	Raw	mm3	0.0372229	0	0.000403177	0.0367853	3.44231e-05
1676	Water, unspecified natural origin, MX	Raw	mm3	0.00148198	0	0.000130126	0.00130287	4.8975e-05
1677	Water, unspecified natural origin, NL	Raw	mm3	4.10219	0	1.73239	2.30699	0.0628106
1678	Water, unspecified natural origin, NO	Raw	mm3	0.28169	0	0.176669	0.101721	0.00329919
1679	Water, unspecified natural origin, OCE	Raw	mm3	37.2331	0	4.08557	30.5623	2.58525
1680	Water, unspecified natural origin, PE	Raw	mm3	31.3248	0	28.2692	0	3.05565
1681	Water, unspecified natural origin, PG	Raw	mm3	4.17973	0	0.0640543	4.10906	0.00662282
1682	Water, unspecified natural origin, PH	Raw	mm3	1.46746	0	0.779612	0.652298	0.035546
1683	Water, unspecified natural origin, PL	Raw	mm3	0.412589	0	0.174509	0.223033	0.015046
1684	Water, unspecified natural origin, PT	Raw	mm3	0.459144	0	0.000876875	0.457867	0.000400458
1685	Water, unspecified natural origin, RAF	Raw	cm3	6.81435	0	0.265434	6.05498	0.493943
1686	Water, unspecified natural origin, RER	Raw	cm3	12.8677	0	6.36437	6.11309	0.390232
1687	Water, unspecified natural origin, RER w/o CH+DE	Raw	mm3	0.0103097	0	0.00857876	0	0.00173096
1688	Water, unspecified natural origin, RLA	Raw	mm3	4.53997	0	3.78278	0	0.757192
1689	Water, unspecified natural origin, RME	Raw	cm3	67.0078	0	2.6101	59.5406	4.85711
1690	Water, unspecified natural origin, RNA	Raw	mm3	124.562	0	41.618	45.5144	37.4297
1691	Water, unspecified natural origin, RoW	Raw	cm3	203.569	0	73.7651	122.644	7.15937
1692	Water, unspecified natural origin, RU	Raw	cm3	9.53586	0	0.371418	8.47327	0.691165
1693	Water, unspecified natural origin, SE	Raw	mm3	2.0691	0	0.198872	1.85224	0.0179893
1694	Water, unspecified natural origin, SK	Raw	mm3	0.0323983	0	0.00025306	0.0319916	0.000153618
1695	Water, unspecified natural origin, TH	Raw	mm3	0.215376	0	4.89902e-05	0.215314	1.29173e-05
1696	Water, unspecified natural origin, TR	Raw	mm3	0.0313917	0	0.000734603	0.0303806	0.000276481
1697	Water, unspecified natural origin, TW	Raw	mm3	0.873886	0	0.000831705	0.872741	0.000313027
1698	Water, unspecified natural origin, UA	Raw	mm3	0.0441473	0	0.0381862	0.00267323	0.00328792
1699	Water, unspecified natural origin, US	Raw	mm3	156.248	0	82.5169	61.8502	11.8809
1700	Water, unspecified natural origin, VN	Raw	mm3	0.132624	0	0.0264613	0.096536	0.00962714
1701	Water, unspecified natural origin, WEU	Raw	mm3	0.0298338	0	0.00690823	0.0217306	0.00119504
1702	Water, unspecified natural origin, ZA	Raw	mm3	39.3504	0	35.4925	0	3.85787
1703	Water, US	Water	l	24.2992	0	14.7039	9.08189	0.513403
1704	Water, VN	Water	mm3	2.21927	0	0.44279	1.61538	0.161095
1705	Water, well, AT	Raw	mm3	0.0031178	0	0.00018617	0.00291478	1.68502e-05
1706	Water, well, AU	Raw	mm3	947.772	0	353.427	561.435	32.9095
1707	Water, well, BD	Raw	mm3	1.91323e-07	0	1.53839e-07	0	3.74838e-08
1708	Water, well, BE	Raw	mm3	0.00665811	0	0.000826732	0.00576876	6.26211e-05
1709	Water, well, BG	Raw	mm3	0.128539	0	3.77036e-06	0.128533	2.15796e-06
1710	Water, well, BR	Raw	cm3	64.8163	0	64.1957	0.0547922	0.565829
1711	Water, well, CA	Raw	mm3	194.74	0	37.8836	153.841	3.01564
1712	Water, well, CH	Raw	mm3	490.072	0	75.0421	388.961	26.0686
1713	Water, well, CN	Raw	cm3	14.3957	0	4.17779	9.82867	0.389208
1714	Water, well, CO	Raw	mm3	3.36744	0	2.70663	0	0.660801
1715	Water, well, CR	Raw	mm3	0.0167092	0	0.0130408	0	0.00366833
1716	Water, well, CZ	Raw	mm3	8.61807e-05	0	1.40913e-06	8.46616e-05	1.09928e-07
1717	Water, well, DE	Raw	mm3	33.7061	0	11.6583	20.9663	1.08151
1718	Water, well, DK	Raw	mm3	0.00790871	0	4.23956e-05	0.0078608	5.51405e-06
1719	Water, well, ES	Raw	mm3	35.9874	0	18.8453	14.5676	2.57452
1720	Water, well, Europe without Switzerland	Raw	cm3	1.29759	0	0.121923	1.16276	0.0128994
1721	Water, well, Europe, without Russia and Turkey	Raw	mm3	119.661	0	112.008	0	7.65301
1722	Water, well, FI	Raw	mm3	0.00203517	0	4.76628e-05	0.00198336	4.14545e-06
1723	Water, well, FR	Raw	mm3	5.96902	0	2.72405	2.85134	0.393631
1724	Water, well, GB	Raw	mm3	0.0128495	0	0.000979254	0.011792	7.82334e-05
1725	Water, well, GLO	Raw	cm3	7.1433	0	3.41975	3.4346	0.288946
1726	Water, well, HU	Raw	mm3	0.0128645	0	1.21101e-05	0.0128505	1.87686e-06
1727	Water, well, ID	Raw	cm3	1.2442	0	0.571027	0.623347	0.0498265
1728	Water, well, IN	Raw	cm3	3.43663	0	2.73646	0.357235	0.342938
1729	Water, well, IS	Raw	mm3	0.0486609	0	0.0440315	0.000729702	0.00389968
1730	Water, well, IT	Raw	mm3	0.0167945	0	0.00181293	0.0145539	0.00042767
1731	Water, well, JP	Raw	mm3	0.01248	0	0.000189257	0.0121447	0.000146071
1732	Water, well, KE	Raw	mm3	0.0462135	0	0.034145	0	0.0120685
1733	Water, well, KR	Raw	mm3	0.000282798	0	0	0.000282798	0
1734	Water, well, LU	Raw	mm3	0.000202542	0	2.4036e-06	0.000199933	2.05217e-07
1735	Water, well, MA	Raw	mm3	12.316	0	9.66535	1.44529	1.20533
1736	Water, well, MX	Raw	mm3	0.00156208	0	0.000421804	0.000814718	0.000325553
1737	Water, well, MY	Raw	mm3	16.3606	0	8.25105	7.78498	0.324567
1738	Water, well, NI	Raw	mm3	0.00941	0	0.00742471	0	0.00198529
1739	Water, well, NL	Raw	mm3	0.0124383	0	3.85588e-05	0.0123821	1.76092e-05
1740	Water, well, NO	Raw	mm3	0.00066026	0	0.000114139	0.000544224	1.89787e-06
1741	Water, well, NORDEL	Raw	mm3	1.18939	0	0.441386	0.715061	0.0329464
1742	Water, well, NZ	Raw	mm3	0.0948123	0	0.0737999	0	0.0210124
1743	Water, well, PE	Raw	mm3	7.31276	0	5.90778	0.55024	0.854738
1744	Water, well, PG	Raw	mm3	36.0977	0	0.553197	35.4873	0.0571971
1745	Water, well, PH	Raw	mm3	93.3081	0	47.0104	42.7095	3.58812
1746	Water, well, PL	Raw	mm3	382.495	0	7.93752e-07	382.495	3.07136e-07
1747	Water, well, PT	Raw	mm3	0.00253125	0	1.29688e-05	0.00250902	9.2592e-06
1748	Water, well, RER	Raw	cm3	19.4826	0	1.66001	17.6334	0.189119
1749	Water, well, RLA	Raw	mm3	199.2	0	96.2307	81.921	21.0485
1750	Water, well, RNA	Raw	mm3	710.01	0	321.073	368.572	20.3652
1751	Water, well, RoW	Raw	cm3	80.9714	0	25.4685	45.3051	10.1979
1752	Water, well, RU	Raw	mm3	562.562	0	204.687	284.487	73.3873
1753	Water, well, SE	Raw	mm3	0.468281	0	0.0888313	0.337653	0.0417967
1754	Water, well, SK	Raw	mm3	0.000162506	0	1.09232e-08	0.00016249	4.98766e-09
1755	Water, well, SV	Raw	mm3	0.0201297	0	0.0157503	0	0.0043794
1756	Water, well, TH	Raw	mm3	2.68536e-07	0	7.25123e-08	1.40058e-07	5.59658e-08
1757	Water, well, TN	Raw	mm3	4.33093	0	2.27565	1.76112	0.294161
1758	Water, well, TR	Raw	mm3	0.0062014	0	0.000757483	0.00532364	0.000120279
1759	Water, well, TW	Raw	mm3	0.00469805	0	0	0.00469805	0
1760	Water, well, US	Raw	cm3	1.06535	0	0.49394	0.529424	0.0419864
1761	Water, well, WEU	Raw	mm3	306.723	0	0.000127849	306.723	3.5387e-05
1762	Water, well, ZA	Raw	mm3	275.388	0	84.3693	175.229	15.7891
1763	Water, WEU	Water	mm3	341.07	0	0.0490004	341.014	0.00709785
1764	Water, ZA	Water	cm3	39.1258	0	6.54571	31.7116	0.868459
1765	Water/m3	Air	cm3	587.625	0	196.659	278.814	112.152
1766	Wood, hard, standing	Raw	mm3	831.136	0	202.895	605.661	22.58
1767	Wood, soft, standing	Raw	mm3	886.448	0	205.632	661.311	19.5051
1768	Wood, unspecified, standing/m3	Raw	mm3	0.0300838	0	0.00294118	0.026633	0.00050961
1769	Xenon	Raw	ng	97.1497	0	54.2162	35.8116	7.12184
1770	Xenon-131m	Air	mBq	40.6116	0	20.4368	19.0648	1.10999
1771	Xenon-133	Air	Bq	4.05112	0	1.20426	1.29905	1.54781
1772	Xenon-133m	Air	mBq	1.60133	0	0.759914	0.799693	0.0417252
1773	Xenon-135	Air	Bq	1.29546	0	0.423527	0.441523	0.430412
1774	Xenon-135m	Air	mBq	370.166	0	187.596	172.391	10.179
1775	Xenon-137	Air	mBq	11.6022	0	5.91198	5.36975	0.320416
1776	Xenon-138	Air	mBq	86.7213	0	44.1201	40.2092	2.392
1777	Xylene	Air	mg	13.7661	0	13.3276	0.397771	0.0406971
1778	Xylene	Water	µg	684.142	0	392.15	255.951	36.0409
1779	Zeta-cypermethrin	Air	pg	15.5302	0	14.3187	0	1.21152
1780	Zeta-cypermethrin	Soil	pg	9.19963	0	0.613523	8.5342	0.0519105
1781	Zinc	Raw	mg	56.7438	0	1.89375	54.4836	0.366448
1782	Zinc	Air	µg	909.36	241	36.2516	623.724	8.38401
1783	Zinc	Water	mg	19.689	0	3.57463	15.6739	0.44049
1784	Zinc	Soil	µg	960.398	0	76.8286	878.309	5.26118
1785	Zinc-65	Air	nBq	93.1978	0	47.5585	43.0625	2.57678
1786	Zinc-65	Water	µBq	773.874	0	356.038	391.533	26.3029
1787	Zinc, Zn 0.63%, Au 9.7E-4%, Ag 9.7E-4%, Cu 0.38%, Pb 0.014%, in ore	Raw	mg	1.32543	0	0	1.32543	0
1788	Zinc, Zn 3.1%, in mixed ore	Raw	µg	120.319	0	0	120.319	0
1789	Zineb	Soil	pg	171.892	0	126.037	0	45.855
1790	Ziram	Soil	pg	38.6758	0	28.3584	0	10.3174
1791	Zirconium	Raw	mg	2.65911	0	0.997907	1.58305	0.078152
1792	Zirconium	Air	ng	2.46549	0	0.865098	1.55007	0.0503138
1793	Zirconium-95	Air	nBq	337.205	0	90.2508	100.198	146.757
1794	Zirconium-95	Water	mBq	3.46343	0	1.52028	1.81658	0.126569

## Sheet: Fertilizer
Emissions to air		Coefficient	Conversion rate	Pure nitrogen consumption		Unit
CO2	kg CO2-C/ kg Nin fertilizer and manure	0.2	44/12	62.95	46.1633
N2O	kg N2O-N/ kg Nin fertilizer and manure	0.01	44/28	103.3	1.62329
NH3 derived from pure nitrogen in chemical fertilizers		0.1	17/14	62.95	7.64393			103.303
NH3 derived from pure nitrogen in FYM		0.2	17/14	40.3529	9.8			103.303
Emission by atmospheric deposition of fertilizers to air
N2O derived from pure nitrogen in chemical fertilizers		0.001	44/28	62.95	0.0989214
N2O derived from pure nitrogen in FYM		0.003	44/28	40.35	0.190221
Emission by N2O of fertilizers and soil to air
NOx	kg NOx/ kg N2O	0.21	1	62.95	16.0522
Emissions by fertilizers to water
NO3–	kg NO3-/ kg Nin fertilizer and manure applied	0.3	62/14	103.3	137.241
PO43-	kg P2O5/ kg P2O5in fertilizer and manure applied	0.05	62/142	62.95	198.135
Emissions to soil	Cd cadmium	Cu Copper	Zn Zinc	Pb Lead	Ni Nickel	Cr Chromium	Hg Mercury		Cd	Cu	Zn	Pb	Ni	Cr	Hg
Mg per kg applied nitrogen fertilizer	6	26	203	5409	20.9	77.9	0.1
Mg per kg of applied phosphate fertilizer	39.5	90.5	839	67	88.3	543	0.3
Mg per kg of applied potassium fertilizer	0.1	4.8	6.2	0.8	2.5	5.8	0
Mg per kg of dry matter of applied FYM	452.3	1018	13.6	17.4	13.2	0.05	0.08
